# Supplementary material for: Characterizing somatic mutations in ovarian cancer germline risk regions
Source: Commun Biol. 2025 Apr 29;8:676. doi: 10.1038/s42003-025-08072-1 (PMC12041368; doi:10.1038/s42003-025-08072-1)
Supplement: Supplementary file 3 — Supplementary Data 1-11 [file 42003_2025_8072_MOESM3_ESM.xlsx]

## Sheet: SD1_Germline_Gene_List
Supplementary Data 1: Gene IDs in three candidate germline susceptibility gene lists
Germline.Gene	MultiXcan	MAGMA	chromMAGMA
ENSG00000002919			V
ENSG00000004897			V
ENSG00000005243		V	V
ENSG00000006025			V
ENSG00000053747		V	V
ENSG00000054654	V
ENSG00000065613	V		V
ENSG00000065618			V
ENSG00000065621			V
ENSG00000070601	V
ENSG00000073861			V
ENSG00000073969		V
ENSG00000074266			V
ENSG00000074855		V	V
ENSG00000078403	V	V	V
ENSG00000082641	V	V	V
ENSG00000085872			V
ENSG00000099330			V
ENSG00000100290	V
ENSG00000105072			V
ENSG00000105085			V
ENSG00000105393		V	V
ENSG00000105640			V
ENSG00000107957			V
ENSG00000108379	V	V	V
ENSG00000108424			V
ENSG00000108433			V
ENSG00000108439		V	V
ENSG00000108465		V	V
ENSG00000108468		V	V
ENSG00000108511		V	V
ENSG00000108753		V	V
ENSG00000108883			V
ENSG00000110871			V
ENSG00000110917			V
ENSG00000114850			V
ENSG00000115966			V
ENSG00000116922			V
ENSG00000120068			V
ENSG00000120071		V	V
ENSG00000120075		V	V
ENSG00000120088		V
ENSG00000120093		V	V
ENSG00000120094		V	V
ENSG00000120332	V
ENSG00000122971			V
ENSG00000124920	V		V
ENSG00000125485			V
ENSG00000125510	V
ENSG00000125618	V	V	V
ENSG00000125637		V	V
ENSG00000126091	V
ENSG00000126545			V
ENSG00000127220	V	V	V
ENSG00000127511			V
ENSG00000127533			V
ENSG00000128645	V	V	V
ENSG00000128652	V	V	V
ENSG00000128709			V
ENSG00000128710			V
ENSG00000128713			V
ENSG00000128714			V
ENSG00000130299		V	V
ENSG00000130300			V
ENSG00000130303			V
ENSG00000130307		V	V
ENSG00000130309			V
ENSG00000130311		V	V
ENSG00000130312		V	V
ENSG00000130475			V
ENSG00000130477			V
ENSG00000130522			V
ENSG00000131351			V
ENSG00000131471		V
ENSG00000132142			V
ENSG00000134690			V
ENSG00000134697		V	V
ENSG00000134824			V
ENSG00000134825			V
ENSG00000135097			V
ENSG00000135100	V	V	V
ENSG00000135114	V		V
ENSG00000135124			V
ENSG00000135297	V
ENSG00000136436			V
ENSG00000136689			V
ENSG00000136770		V
ENSG00000136824	V		V
ENSG00000136997			V
ENSG00000141141			V
ENSG00000141279			V
ENSG00000141293	V	V	V
ENSG00000141294			V
ENSG00000141295			V
ENSG00000141971			V
ENSG00000144852		V
ENSG00000145390	V
ENSG00000147872	V
ENSG00000147874	V	V	V
ENSG00000148296			V
ENSG00000148834			V
ENSG00000150687			V
ENSG00000152669	V		V
ENSG00000152782	V
ENSG00000153093		V	V
ENSG00000154040			V
ENSG00000154065			V
ENSG00000155875	V
ENSG00000155876	V		V
ENSG00000156006	V
ENSG00000157837			V
ENSG00000157895	V	V	V
ENSG00000158955			V
ENSG00000159111			V
ENSG00000159202			V
ENSG00000159212	V	V	V
ENSG00000159314	V	V	V
ENSG00000160111			V
ENSG00000160113		V	V
ENSG00000160117		V	V
ENSG00000160325		V	V
ENSG00000162552	V
ENSG00000162782	V
ENSG00000163462	V
ENSG00000163655			V
ENSG00000163659	V	V	V
ENSG00000163660			V
ENSG00000163875	V	V	V
ENSG00000163877	V	V
ENSG00000163879	V	V	V
ENSG00000164287			V
ENSG00000164294	V
ENSG00000164362	V	V	V
ENSG00000164363			V
ENSG00000164695	V	V
ENSG00000166965	V
ENSG00000167080			V
ENSG00000167182		V	V
ENSG00000167183		V	V
ENSG00000167995			V
ENSG00000168234	V		V
ENSG00000169218	V	V
ENSG00000169231	V
ENSG00000169946			V
ENSG00000170166	V	V	V
ENSG00000170178			V
ENSG00000170689			V
ENSG00000170703			V
ENSG00000171700	V
ENSG00000171773			V
ENSG00000172171	V
ENSG00000173068	V	V	V
ENSG00000173597	V	V	V
ENSG00000173917		V	V
ENSG00000174125			V
ENSG00000174130	V		V
ENSG00000174227	V
ENSG00000175164	V
ENSG00000175866	V
ENSG00000175879	V	V	V
ENSG00000175970			V
ENSG00000176108	V
ENSG00000176681		V	V
ENSG00000178852			V
ENSG00000180263	V
ENSG00000180592	V		V
ENSG00000181513			V
ENSG00000182742			V
ENSG00000183770	V
ENSG00000184361			V
ENSG00000184752	V
ENSG00000184922			V
ENSG00000185294		V
ENSG00000185499	V
ENSG00000185829	V		V
ENSG00000186868		V	V
ENSG00000187672		V
ENSG00000189120			V
ENSG00000197110		V
ENSG00000197712	V	V	V
ENSG00000197980		V	V
ENSG00000198901	V	V
ENSG00000198933			V
ENSG00000204682	V	V	V
ENSG00000204683			V
ENSG00000206262	V
ENSG00000214046			V
ENSG00000221995	V
ENSG00000225190	V	V	V
ENSG00000226363	V
ENSG00000226380	V
ENSG00000228696		V	V
ENSG00000232300	V
ENSG00000234602	V	V	V
ENSG00000238083			V
ENSG00000240996	V
ENSG00000244578	V
ENSG00000251216	V
ENSG00000256655			V
ENSG00000256762		V	V
ENSG00000257787	V
ENSG00000260027			V
ENSG00000262873	V
ENSG00000264451	V
ENSG00000265752	V
ENSG00000267198	V
ENSG00000269095			V
ENSG00000269307			V
ENSG00000270332	V
ENSG00000272551	V
ENSG00000275410	V

## Sheet: SD2_MutSig_Correlated_Genes
Supplementary Data 2: Mutational signatures and their significantly correlated candidate germline susceptibility genes
Germline List	Mutational Signature Category	Mutational Signature	ENSEMBL	Gene Name	Original_lm_pvalue	Adjusted_lm_pvalue	Adjusted_Parameter
MAGMA	DBS	DBS11	ENSG00000125637	PSD4	0.0223214	0.0386246	age
MAGMA	DBS	DBS11	ENSG00000135100	HNF1A	0.00056551	0.000561842	age
MAGMA	DBS	DBS11	ENSG00000160113	NR2F6	0.0494332	0.106217	age
MAGMA	DBS	DBS11	ENSG00000167183	PRR15L	0.00534405	0.01083	age
MAGMA	DBS	DBS11	ENSG00000125637	PSD4	0.0223214	0.0188654	ancestry
MAGMA	DBS	DBS11	ENSG00000135100	HNF1A	0.00056551	0.000857092	ancestry
MAGMA	DBS	DBS11	ENSG00000160113	NR2F6	0.0494332	0.0244805	ancestry
MAGMA	DBS	DBS11	ENSG00000167183	PRR15L	0.00534405	0.0214341	ancestry
MAGMA	DBS	DBS2	ENSG00000078403	MLLT10	0.0112992	0.0136509	age
MAGMA	DBS	DBS2	ENSG00000120071	KANSL1	0.0433246	0.0522761	age
MAGMA	DBS	DBS2	ENSG00000160117	ANKLE1	0.0195712	0.0203885	age
MAGMA	DBS	DBS2	ENSG00000204682	CASC10	0.015626	0.0210452	age
MAGMA	DBS	DBS2	ENSG00000078403	MLLT10	0.0112992	0.00958123	ancestry
MAGMA	DBS	DBS2	ENSG00000120071	KANSL1	0.0433246	0.0655734	ancestry
MAGMA	DBS	DBS2	ENSG00000160117	ANKLE1	0.0195712	0.0179272	ancestry
MAGMA	DBS	DBS2	ENSG00000204682	CASC10	0.015626	0.0102837	ancestry
MAGMA	DBS	DBS4	ENSG00000108468	CBX1	0.022495	0.0251521	age
MAGMA	DBS	DBS4	ENSG00000160117	ANKLE1	0.0311805	0.032548	age
MAGMA	DBS	DBS4	ENSG00000173597	SULT1B1	0.0351913	0.0402243	age
MAGMA	DBS	DBS4	ENSG00000108468	CBX1	0.022495	0.0480761	ancestry
MAGMA	DBS	DBS4	ENSG00000160117	ANKLE1	0.0311805	0.0285568	ancestry
MAGMA	DBS	DBS4	ENSG00000173597	SULT1B1	0.0351913	0.0700011	ancestry
MAGMA	DBS	DBS5	ENSG00000074855	ANO8	0.0231428	0.019672	age
MAGMA	DBS	DBS5	ENSG00000108379	WNT3	7.13637e-07	8.19506e-07	age
MAGMA	DBS	DBS5	ENSG00000120094	HOXB1	0.0278222	0.0302895	age
MAGMA	DBS	DBS5	ENSG00000130311	DDA1	0.0027294	0.00198075	age
MAGMA	DBS	DBS5	ENSG00000159314	ARHGAP27	0.00839707	0.00812885	age
MAGMA	DBS	DBS5	ENSG00000163659	TIPARP	1.91479e-11	1.99125e-11	age
MAGMA	DBS	DBS5	ENSG00000167182	SP2	0.000164234	0.00019138	age
MAGMA	DBS	DBS5	ENSG00000197110	IFNL3	0.0141463	0.0138262	age
MAGMA	DBS	DBS5	ENSG00000198901	PRC1	0.0331072	0.0366936	age
MAGMA	DBS	DBS5	ENSG00000074855	ANO8	0.0231428	0.021853	ancestry
MAGMA	DBS	DBS5	ENSG00000108379	WNT3	7.13637e-07	6.80542e-07	ancestry
MAGMA	DBS	DBS5	ENSG00000120094	HOXB1	0.0278222	0.0330639	ancestry
MAGMA	DBS	DBS5	ENSG00000130311	DDA1	0.0027294	0.00306931	ancestry
MAGMA	DBS	DBS5	ENSG00000159314	ARHGAP27	0.00839707	0.00725534	ancestry
MAGMA	DBS	DBS5	ENSG00000163659	TIPARP	1.91479e-11	5.55706e-12	ancestry
MAGMA	DBS	DBS5	ENSG00000167182	SP2	0.000164234	0.000180886	ancestry
MAGMA	DBS	DBS5	ENSG00000197110	IFNL3	0.0141463	0.0138931	ancestry
MAGMA	DBS	DBS5	ENSG00000198901	PRC1	0.0331072	0.0461184	ancestry
MAGMA	DBS	DBS6	ENSG00000053747	LAMA3	0.000438382	0.000507538	age
MAGMA	DBS	DBS6	ENSG00000160325	CACFD1	0.0296821	0.0283204	age
MAGMA	DBS	DBS6	ENSG00000053747	LAMA3	0.000438382	0.000641227	ancestry
MAGMA	DBS	DBS6	ENSG00000160325	CACFD1	0.0296821	0.0366111	ancestry
MAGMA	DBS	DBS7	ENSG00000120075	HOXB5	0.00141431	0.0015022	age
MAGMA	DBS	DBS7	ENSG00000136770	DNAJC1	0.0318043	0.0340115	age
MAGMA	DBS	DBS7	ENSG00000153093	ACOXL	0.00633287	0.00560072	age
MAGMA	DBS	DBS7	ENSG00000157895	C12orf43	0.0114699	0.00971696	age
MAGMA	DBS	DBS7	ENSG00000167183	PRR15L	0.042833	0.0370047	age
MAGMA	DBS	DBS7	ENSG00000120075	HOXB5	0.00141431	0.00103722	ancestry
MAGMA	DBS	DBS7	ENSG00000136770	DNAJC1	0.0318043	0.0291261	ancestry
MAGMA	DBS	DBS7	ENSG00000153093	ACOXL	0.00633287	0.00669612	ancestry
MAGMA	DBS	DBS7	ENSG00000157895	C12orf43	0.0114699	0.0122624	ancestry
MAGMA	DBS	DBS7	ENSG00000167183	PRR15L	0.042833	0.0312801	ancestry
MAGMA	DBS	DBS9	ENSG00000053747	LAMA3	0.0307766	0.0358046	age
MAGMA	DBS	DBS9	ENSG00000147874	HAUS6	0.0450126	0.0461703	age
MAGMA	DBS	DBS9	ENSG00000053747	LAMA3	0.0307766	0.0222721	ancestry
MAGMA	DBS	DBS9	ENSG00000147874	HAUS6	0.0450126	0.0706586	ancestry
MAGMA	ID	ID1	ENSG00000120075	HOXB5	0.00156878	0.001668	age
MAGMA	ID	ID1	ENSG00000136770	DNAJC1	0.0356614	0.0375694	age
MAGMA	ID	ID1	ENSG00000153093	ACOXL	0.0047958	0.00436721	age
MAGMA	ID	ID1	ENSG00000157895	C12orf43	0.00932287	0.00816234	age
MAGMA	ID	ID1	ENSG00000167183	PRR15L	0.0400111	0.0356618	age
MAGMA	ID	ID1	ENSG00000120075	HOXB5	0.00156878	0.00119923	ancestry
MAGMA	ID	ID1	ENSG00000136770	DNAJC1	0.0356614	0.0324205	ancestry
MAGMA	ID	ID1	ENSG00000153093	ACOXL	0.0047958	0.00519818	ancestry
MAGMA	ID	ID1	ENSG00000157895	C12orf43	0.00932287	0.0102351	ancestry
MAGMA	ID	ID1	ENSG00000167183	PRR15L	0.0400111	0.0304311	ancestry
MAGMA	ID	ID2	ENSG00000120075	HOXB5	0.00199533	0.00211856	age
MAGMA	ID	ID2	ENSG00000136770	DNAJC1	0.0370258	0.0384921	age
MAGMA	ID	ID2	ENSG00000153093	ACOXL	0.0036769	0.00344459	age
MAGMA	ID	ID2	ENSG00000157895	C12orf43	0.0088302	0.00799989	age
MAGMA	ID	ID2	ENSG00000120075	HOXB5	0.00199533	0.00149665	ancestry
MAGMA	ID	ID2	ENSG00000136770	DNAJC1	0.0370258	0.0333268	ancestry
MAGMA	ID	ID2	ENSG00000153093	ACOXL	0.0036769	0.00407438	ancestry
MAGMA	ID	ID2	ENSG00000157895	C12orf43	0.0088302	0.00998333	ancestry
MAGMA	ID	ID4	ENSG00000108468	CBX1	0.0267579	0.033892	age
MAGMA	ID	ID4	ENSG00000120071	KANSL1	0.0424842	0.0619351	age
MAGMA	ID	ID4	ENSG00000120088	CRHR1	0.00891986	0.00447463	age
MAGMA	ID	ID4	ENSG00000127220	ABHD8	0.00114106	0.00693776	age
MAGMA	ID	ID4	ENSG00000153093	ACOXL	0.0099558	0.0201606	age
MAGMA	ID	ID4	ENSG00000160113	NR2F6	0.00418536	0.0260515	age
MAGMA	ID	ID4	ENSG00000160117	ANKLE1	0.00289547	0.00127826	age
MAGMA	ID	ID4	ENSG00000163875	MEAF6	0.0238214	0.0733709	age
MAGMA	ID	ID4	ENSG00000163877	SNIP1	0.0073032	0.0229551	age
MAGMA	ID	ID4	ENSG00000170166	HOXD4	0.00721679	0.0346007	age
MAGMA	ID	ID4	ENSG00000187672	ERC2	0.0267798	0.0335234	age
MAGMA	ID	ID4	ENSG00000204682	CASC10	0.0040876	0.00863266	age
MAGMA	ID	ID4	ENSG00000108468	CBX1	0.0267579	0.038686	ancestry
MAGMA	ID	ID4	ENSG00000120071	KANSL1	0.0424842	0.0718265	ancestry
MAGMA	ID	ID4	ENSG00000120088	CRHR1	0.00891986	0.0258404	ancestry
MAGMA	ID	ID4	ENSG00000127220	ABHD8	0.00114106	0.000983018	ancestry
MAGMA	ID	ID4	ENSG00000153093	ACOXL	0.0099558	0.0110563	ancestry
MAGMA	ID	ID4	ENSG00000160113	NR2F6	0.00418536	0.00298296	ancestry
MAGMA	ID	ID4	ENSG00000160117	ANKLE1	0.00289547	0.00173615	ancestry
MAGMA	ID	ID4	ENSG00000163875	MEAF6	0.0238214	0.0199322	ancestry
MAGMA	ID	ID4	ENSG00000163877	SNIP1	0.0073032	0.00521456	ancestry
MAGMA	ID	ID4	ENSG00000170166	HOXD4	0.00721679	0.00768504	ancestry
MAGMA	ID	ID4	ENSG00000187672	ERC2	0.0267798	0.0224672	ancestry
MAGMA	ID	ID4	ENSG00000204682	CASC10	0.0040876	0.00310071	ancestry
MAGMA	ID	ID5	ENSG00000144852	NR1I2	0.0264396	0.0271287	age
MAGMA	ID	ID5	ENSG00000144852	NR1I2	0.0264396	0.0396316	ancestry
MAGMA	ID	ID6	ENSG00000053747	LAMA3	6.10223e-07	5.3174e-07	age
MAGMA	ID	ID6	ENSG00000153093	ACOXL	0.002263	0.00429134	age
MAGMA	ID	ID6	ENSG00000157895	C12orf43	0.036965	0.0725951	age
MAGMA	ID	ID6	ENSG00000160117	ANKLE1	0.0383893	0.0361619	age
MAGMA	ID	ID6	ENSG00000163659	TIPARP	0.00120764	0.00321265	age
MAGMA	ID	ID6	ENSG00000167183	PRR15L	0.0282414	0.0599098	age
MAGMA	ID	ID6	ENSG00000185294	SPPL2C	0.0217287	0.0214698	age
MAGMA	ID	ID6	ENSG00000198901	PRC1	0.00717379	0.0235664	age
MAGMA	ID	ID6	ENSG00000204682	CASC10	0.0129594	0.0237603	age
MAGMA	ID	ID6	ENSG00000053747	LAMA3	6.10223e-07	1.74835e-06	ancestry
MAGMA	ID	ID6	ENSG00000153093	ACOXL	0.002263	0.00225723	ancestry
MAGMA	ID	ID6	ENSG00000157895	C12orf43	0.036965	0.0519474	ancestry
MAGMA	ID	ID6	ENSG00000160117	ANKLE1	0.0383893	0.0242817	ancestry
MAGMA	ID	ID6	ENSG00000163659	TIPARP	0.00120764	0.00040536	ancestry
MAGMA	ID	ID6	ENSG00000167183	PRR15L	0.0282414	0.0303648	ancestry
MAGMA	ID	ID6	ENSG00000185294	SPPL2C	0.0217287	0.049522	ancestry
MAGMA	ID	ID6	ENSG00000198901	PRC1	0.00717379	0.00175005	ancestry
MAGMA	ID	ID6	ENSG00000204682	CASC10	0.0129594	0.0199086	ancestry
MAGMA	ID	ID8	ENSG00000053747	LAMA3	5.45087e-06	5.47162e-06	age
MAGMA	ID	ID8	ENSG00000153093	ACOXL	0.00107612	0.00204893	age
MAGMA	ID	ID8	ENSG00000157895	C12orf43	0.0303068	0.0586548	age
MAGMA	ID	ID8	ENSG00000160117	ANKLE1	0.0166546	0.0154552	age
MAGMA	ID	ID8	ENSG00000163659	TIPARP	0.0141959	0.0313268	age
MAGMA	ID	ID8	ENSG00000198901	PRC1	0.0206883	0.0576551	age
MAGMA	ID	ID8	ENSG00000204682	CASC10	0.00713352	0.0131362	age
MAGMA	ID	ID8	ENSG00000053747	LAMA3	5.45087e-06	1.35587e-05	ancestry
MAGMA	ID	ID8	ENSG00000153093	ACOXL	0.00107612	0.000855072	ancestry
MAGMA	ID	ID8	ENSG00000157895	C12orf43	0.0303068	0.0396166	ancestry
MAGMA	ID	ID8	ENSG00000160117	ANKLE1	0.0166546	0.00955164	ancestry
MAGMA	ID	ID8	ENSG00000163659	TIPARP	0.0141959	0.00575323	ancestry
MAGMA	ID	ID8	ENSG00000198901	PRC1	0.0206883	0.00502902	ancestry
MAGMA	ID	ID8	ENSG00000204682	CASC10	0.00713352	0.0119397	ancestry
MAGMA	ID	ID9	ENSG00000120094	HOXB1	0.0101248	0.00391405	age
MAGMA	ID	ID9	ENSG00000130311	DDA1	0.0208254	0.0494605	age
MAGMA	ID	ID9	ENSG00000130312	MRPL34	0.0463273	0.162714	age
MAGMA	ID	ID9	ENSG00000153093	ACOXL	0.00629829	0.0116885	age
MAGMA	ID	ID9	ENSG00000157895	C12orf43	0.00310563	0.00723153	age
MAGMA	ID	ID9	ENSG00000163879	DNALI1	0.0233114	0.0274525	age
MAGMA	ID	ID9	ENSG00000197712	FAM114A1	0.0467167	0.11372	age
MAGMA	ID	ID9	ENSG00000120094	HOXB1	0.0101248	0.0121546	ancestry
MAGMA	ID	ID9	ENSG00000130311	DDA1	0.0208254	0.0306554	ancestry
MAGMA	ID	ID9	ENSG00000130312	MRPL34	0.0463273	0.0719894	ancestry
MAGMA	ID	ID9	ENSG00000153093	ACOXL	0.00629829	0.0116147	ancestry
MAGMA	ID	ID9	ENSG00000157895	C12orf43	0.00310563	0.00696518	ancestry
MAGMA	ID	ID9	ENSG00000163879	DNALI1	0.0233114	0.0335054	ancestry
MAGMA	ID	ID9	ENSG00000197712	FAM114A1	0.0467167	0.115539	ancestry
MAGMA	SBS	SBS1	ENSG00000130312	MRPL34	0.0256656	0.188489	age
MAGMA	SBS	SBS1	ENSG00000134697	GNL2	0.0194229	0.0476032	age
MAGMA	SBS	SBS1	ENSG00000153093	ACOXL	0.0139689	0.0283058	age
MAGMA	SBS	SBS1	ENSG00000160113	NR2F6	0.0289096	0.136909	age
MAGMA	SBS	SBS1	ENSG00000163875	MEAF6	0.012551	0.040136	age
MAGMA	SBS	SBS1	ENSG00000163877	SNIP1	0.00168041	0.00548714	age
MAGMA	SBS	SBS1	ENSG00000186868	MAPT	0.0479377	0.0876242	age
MAGMA	SBS	SBS1	ENSG00000197712	FAM114A1	0.00704483	0.0312712	age
MAGMA	SBS	SBS1	ENSG00000130312	MRPL34	0.0256656	0.0208072	ancestry
MAGMA	SBS	SBS1	ENSG00000134697	GNL2	0.0194229	0.0232309	ancestry
MAGMA	SBS	SBS1	ENSG00000153093	ACOXL	0.0139689	0.0104173	ancestry
MAGMA	SBS	SBS1	ENSG00000160113	NR2F6	0.0289096	0.022558	ancestry
MAGMA	SBS	SBS1	ENSG00000163875	MEAF6	0.012551	0.0141596	ancestry
MAGMA	SBS	SBS1	ENSG00000163877	SNIP1	0.00168041	0.00203803	ancestry
MAGMA	SBS	SBS1	ENSG00000186868	MAPT	0.0479377	0.0596433	ancestry
MAGMA	SBS	SBS1	ENSG00000197712	FAM114A1	0.00704483	0.0173719	ancestry
MAGMA	SBS	SBS13	ENSG00000078403	MLLT10	0.048266	0.0483618	age
MAGMA	SBS	SBS13	ENSG00000134697	GNL2	0.0229012	0.021731	age
MAGMA	SBS	SBS13	ENSG00000163877	SNIP1	0.00848809	0.00773565	age
MAGMA	SBS	SBS13	ENSG00000078403	MLLT10	0.048266	0.0656315	ancestry
MAGMA	SBS	SBS13	ENSG00000134697	GNL2	0.0229012	0.0223957	ancestry
MAGMA	SBS	SBS13	ENSG00000163877	SNIP1	0.00848809	0.00828424	ancestry
MAGMA	SBS	SBS18	ENSG00000108468	CBX1	2.85909e-07	4.02185e-07	age
MAGMA	SBS	SBS18	ENSG00000120071	KANSL1	9.25232e-05	0.000138824	age
MAGMA	SBS	SBS18	ENSG00000135100	HNF1A	0.0133133	0.0139292	age
MAGMA	SBS	SBS18	ENSG00000176681	LRRC37A	0.0419348	0.0356336	age
MAGMA	SBS	SBS18	ENSG00000187672	ERC2	9.32965e-10	1.27145e-09	age
MAGMA	SBS	SBS18	ENSG00000108468	CBX1	2.85909e-07	1.68052e-07	ancestry
MAGMA	SBS	SBS18	ENSG00000120071	KANSL1	9.25232e-05	6.49588e-05	ancestry
MAGMA	SBS	SBS18	ENSG00000135100	HNF1A	0.0133133	0.0241108	ancestry
MAGMA	SBS	SBS18	ENSG00000176681	LRRC37A	0.0419348	0.0683227	ancestry
MAGMA	SBS	SBS18	ENSG00000187672	ERC2	9.32965e-10	3.87656e-10	ancestry
MAGMA	SBS	SBS2	ENSG00000074855	ANO8	0.0437449	0.0457648	age
MAGMA	SBS	SBS2	ENSG00000134697	GNL2	0.0349401	0.036576	age
MAGMA	SBS	SBS2	ENSG00000163659	TIPARP	0.0294928	0.0260714	age
MAGMA	SBS	SBS2	ENSG00000163877	SNIP1	0.00569746	0.00590987	age
MAGMA	SBS	SBS2	ENSG00000197110	IFNL3	0.0146912	0.0155314	age
MAGMA	SBS	SBS2	ENSG00000074855	ANO8	0.0437449	0.0882573	ancestry
MAGMA	SBS	SBS2	ENSG00000134697	GNL2	0.0349401	0.0289781	ancestry
MAGMA	SBS	SBS2	ENSG00000163659	TIPARP	0.0294928	0.0875955	ancestry
MAGMA	SBS	SBS2	ENSG00000163877	SNIP1	0.00569746	0.00434865	ancestry
MAGMA	SBS	SBS2	ENSG00000197110	IFNL3	0.0146912	0.0701485	ancestry
MAGMA	SBS	SBS26	ENSG00000120075	HOXB5	0.00141431	0.0015022	age
MAGMA	SBS	SBS26	ENSG00000136770	DNAJC1	0.0318043	0.0340115	age
MAGMA	SBS	SBS26	ENSG00000153093	ACOXL	0.00633287	0.00560072	age
MAGMA	SBS	SBS26	ENSG00000157895	C12orf43	0.0114699	0.00971696	age
MAGMA	SBS	SBS26	ENSG00000167183	PRR15L	0.042833	0.0370047	age
MAGMA	SBS	SBS26	ENSG00000120075	HOXB5	0.00141431	0.00103722	ancestry
MAGMA	SBS	SBS26	ENSG00000136770	DNAJC1	0.0318043	0.0291261	ancestry
MAGMA	SBS	SBS26	ENSG00000153093	ACOXL	0.00633287	0.00669612	ancestry
MAGMA	SBS	SBS26	ENSG00000157895	C12orf43	0.0114699	0.0122624	ancestry
MAGMA	SBS	SBS26	ENSG00000167183	PRR15L	0.042833	0.0312801	ancestry
MAGMA	SBS	SBS3	ENSG00000053747	LAMA3	0.000319633	0.000371921	age
MAGMA	SBS	SBS3	ENSG00000108468	CBX1	0.0455117	0.0502128	age
MAGMA	SBS	SBS3	ENSG00000120071	KANSL1	0.0155562	0.0176837	age
MAGMA	SBS	SBS3	ENSG00000053747	LAMA3	0.000319633	8.83253e-05	ancestry
MAGMA	SBS	SBS3	ENSG00000108468	CBX1	0.0455117	0.0663892	ancestry
MAGMA	SBS	SBS3	ENSG00000120071	KANSL1	0.0155562	0.0351493	ancestry
MAGMA	SBS	SBS35	ENSG00000053747	LAMA3	0.000681673	0.000826802	age
MAGMA	SBS	SBS35	ENSG00000108379	WNT3	0.023145	0.0350471	age
MAGMA	SBS	SBS35	ENSG00000163659	TIPARP	0.0091617	0.0147889	age
MAGMA	SBS	SBS35	ENSG00000176681	LRRC37A	0.0103302	0.0108676	age
MAGMA	SBS	SBS35	ENSG00000053747	LAMA3	0.000681673	0.00176196	ancestry
MAGMA	SBS	SBS35	ENSG00000108379	WNT3	0.023145	0.132438	ancestry
MAGMA	SBS	SBS35	ENSG00000163659	TIPARP	0.0091617	0.106042	ancestry
MAGMA	SBS	SBS35	ENSG00000176681	LRRC37A	0.0103302	0.0355035	ancestry
MAGMA	SBS	SBS39	ENSG00000108468	CBX1	1.8607e-09	2.82751e-09	age
MAGMA	SBS	SBS39	ENSG00000120071	KANSL1	6.03346e-05	8.90543e-05	age
MAGMA	SBS	SBS39	ENSG00000176681	LRRC37A	0.00696637	0.00598376	age
MAGMA	SBS	SBS39	ENSG00000187672	ERC2	4.74545e-16	7.36946e-16	age
MAGMA	SBS	SBS39	ENSG00000108468	CBX1	1.8607e-09	2.67884e-09	ancestry
MAGMA	SBS	SBS39	ENSG00000120071	KANSL1	6.03346e-05	5.66368e-05	ancestry
MAGMA	SBS	SBS39	ENSG00000176681	LRRC37A	0.00696637	0.00594445	ancestry
MAGMA	SBS	SBS39	ENSG00000187672	ERC2	4.74545e-16	1.49163e-15	ancestry
MAGMA	SBS	SBS40	ENSG00000053747	LAMA3	0.0122222	0.0143083	age
MAGMA	SBS	SBS40	ENSG00000108379	WNT3	0.00721124	0.0116639	age
MAGMA	SBS	SBS40	ENSG00000125637	PSD4	0.0460707	0.0661538	age
MAGMA	SBS	SBS40	ENSG00000160113	NR2F6	0.00431825	0.00840783	age
MAGMA	SBS	SBS40	ENSG00000160117	ANKLE1	0.0445568	0.0458751	age
MAGMA	SBS	SBS40	ENSG00000163659	TIPARP	9.60435e-07	2.1072e-06	age
MAGMA	SBS	SBS40	ENSG00000163879	DNALI1	0.0422755	0.04869	age
MAGMA	SBS	SBS40	ENSG00000173597	SULT1B1	0.00149607	0.00222472	age
MAGMA	SBS	SBS40	ENSG00000197110	IFNL3	0.0385516	0.0321694	age
MAGMA	SBS	SBS40	ENSG00000198901	PRC1	0.00499396	0.00962673	age
MAGMA	SBS	SBS40	ENSG00000204682	CASC10	0.00431953	0.00653009	age
MAGMA	SBS	SBS40	ENSG00000053747	LAMA3	0.0122222	0.0242638	ancestry
MAGMA	SBS	SBS40	ENSG00000108379	WNT3	0.00721124	0.00808053	ancestry
MAGMA	SBS	SBS40	ENSG00000125637	PSD4	0.0460707	0.0555193	ancestry
MAGMA	SBS	SBS40	ENSG00000160113	NR2F6	0.00431825	0.00635979	ancestry
MAGMA	SBS	SBS40	ENSG00000160117	ANKLE1	0.0445568	0.0340706	ancestry
MAGMA	SBS	SBS40	ENSG00000163659	TIPARP	9.60435e-07	9.66689e-07	ancestry
MAGMA	SBS	SBS40	ENSG00000163879	DNALI1	0.0422755	0.0563988	ancestry
MAGMA	SBS	SBS40	ENSG00000173597	SULT1B1	0.00149607	0.00324454	ancestry
MAGMA	SBS	SBS40	ENSG00000197110	IFNL3	0.0385516	0.0441405	ancestry
MAGMA	SBS	SBS40	ENSG00000198901	PRC1	0.00499396	0.00368096	ancestry
MAGMA	SBS	SBS40	ENSG00000204682	CASC10	0.00431953	0.00526338	ancestry
MAGMA	SBS	SBS41	ENSG00000120075	HOXB5	0.0011787	0.00125315	age
MAGMA	SBS	SBS41	ENSG00000136770	DNAJC1	0.0367762	0.0394169	age
MAGMA	SBS	SBS41	ENSG00000153093	ACOXL	0.00992218	0.00875416	age
MAGMA	SBS	SBS41	ENSG00000157895	C12orf43	0.0153703	0.0129764	age
MAGMA	SBS	SBS41	ENSG00000120075	HOXB5	0.0011787	0.000826249	ancestry
MAGMA	SBS	SBS41	ENSG00000136770	DNAJC1	0.0367762	0.0335283	ancestry
MAGMA	SBS	SBS41	ENSG00000153093	ACOXL	0.00992218	0.0105123	ancestry
MAGMA	SBS	SBS41	ENSG00000157895	C12orf43	0.0153703	0.0165347	ancestry
MAGMA	SBS	SBS5	ENSG00000108468	CBX1	0.0259648	0.0340682	age
MAGMA	SBS	SBS5	ENSG00000153093	ACOXL	0.00015045	0.000293453	age
MAGMA	SBS	SBS5	ENSG00000157895	C12orf43	0.00210412	0.00453585	age
MAGMA	SBS	SBS5	ENSG00000163879	DNALI1	0.0368326	0.043662	age
MAGMA	SBS	SBS5	ENSG00000167183	PRR15L	0.0381347	0.0728693	age
MAGMA	SBS	SBS5	ENSG00000198901	PRC1	0.0125773	0.034128	age
MAGMA	SBS	SBS5	ENSG00000108468	CBX1	0.0259648	0.0385686	ancestry
MAGMA	SBS	SBS5	ENSG00000153093	ACOXL	0.00015045	0.000164778	ancestry
MAGMA	SBS	SBS5	ENSG00000157895	C12orf43	0.00210412	0.00275581	ancestry
MAGMA	SBS	SBS5	ENSG00000163879	DNALI1	0.0368326	0.0493509	ancestry
MAGMA	SBS	SBS5	ENSG00000167183	PRR15L	0.0381347	0.0290218	ancestry
MAGMA	SBS	SBS5	ENSG00000198901	PRC1	0.0125773	0.00675844	ancestry
MAGMA	SBS	SBS8	ENSG00000128652	HOXD3	0.000899428	0.00127107	age
MAGMA	SBS	SBS8	ENSG00000170166	HOXD4	0.000456425	0.00096606	age
MAGMA	SBS	SBS8	ENSG00000175879	HOXD8	0.0239429	0.0220674	age
MAGMA	SBS	SBS8	ENSG00000128652	HOXD3	0.000899428	0.00114157	ancestry
MAGMA	SBS	SBS8	ENSG00000170166	HOXD4	0.000456425	0.000627877	ancestry
MAGMA	SBS	SBS8	ENSG00000175879	HOXD8	0.0239429	0.0261321	ancestry
MultiXcan	DBS	DBS11	ENSG00000135100	HNF1A	0.00056551	0.000561842	age
MultiXcan	DBS	DBS11	ENSG00000156006	NAT2	0.00309745	0.00530954	age
MultiXcan	DBS	DBS11	ENSG00000162552	WNT4	1.27502e-05	7.47966e-06	age
MultiXcan	DBS	DBS11	ENSG00000162782	TDRD5	0.0376123	0.0383649	age
MultiXcan	DBS	DBS11	ENSG00000135100	HNF1A	0.00056551	0.000857092	ancestry
MultiXcan	DBS	DBS11	ENSG00000156006	NAT2	0.00309745	0.00105934	ancestry
MultiXcan	DBS	DBS11	ENSG00000162552	WNT4	1.27502e-05	1.29816e-05	ancestry
MultiXcan	DBS	DBS11	ENSG00000162782	TDRD5	0.0376123	0.0135456	ancestry
MultiXcan	DBS	DBS2	ENSG00000078403	MLLT10	0.0112992	0.0136509	age
MultiXcan	DBS	DBS2	ENSG00000145390	USP53	0.0316189	0.044804	age
MultiXcan	DBS	DBS2	ENSG00000162782	TDRD5	0.0229808	0.0242542	age
MultiXcan	DBS	DBS2	ENSG00000204682	CASC10	0.015626	0.0210452	age
MultiXcan	DBS	DBS2	ENSG00000078403	MLLT10	0.0112992	0.00958123	ancestry
MultiXcan	DBS	DBS2	ENSG00000145390	USP53	0.0316189	0.0467321	ancestry
MultiXcan	DBS	DBS2	ENSG00000162782	TDRD5	0.0229808	0.0139583	ancestry
MultiXcan	DBS	DBS2	ENSG00000204682	CASC10	0.015626	0.0102837	ancestry
MultiXcan	DBS	DBS4	ENSG00000135297	MTO1	0.0351275	0.0350547	age
MultiXcan	DBS	DBS4	ENSG00000164294	GPX8	0.0308516	0.0278157	age
MultiXcan	DBS	DBS4	ENSG00000173597	SULT1B1	0.0351913	0.0402243	age
MultiXcan	DBS	DBS4	ENSG00000174227	PIGG	0.0186184	0.0222658	age
MultiXcan	DBS	DBS4	ENSG00000135297	MTO1	0.0351275	0.0629664	ancestry
MultiXcan	DBS	DBS4	ENSG00000164294	GPX8	0.0308516	0.015021	ancestry
MultiXcan	DBS	DBS4	ENSG00000173597	SULT1B1	0.0351913	0.0700011	ancestry
MultiXcan	DBS	DBS4	ENSG00000174227	PIGG	0.0186184	0.0185879	ancestry
MultiXcan	DBS	DBS5	ENSG00000065613	SLK	4.06197e-05	4.81671e-05	age
MultiXcan	DBS	DBS5	ENSG00000108379	WNT3	7.13637e-07	8.19506e-07	age
MultiXcan	DBS	DBS5	ENSG00000124920	MYRF	0.0490478	0.0539999	age
MultiXcan	DBS	DBS5	ENSG00000135114	OASL	0.000181967	0.000210476	age
MultiXcan	DBS	DBS5	ENSG00000147872	PLIN2	0.000861708	0.00086838	age
MultiXcan	DBS	DBS5	ENSG00000152782	PANK1	0.000419952	0.000465867	age
MultiXcan	DBS	DBS5	ENSG00000159314	ARHGAP27	0.00839707	0.00812885	age
MultiXcan	DBS	DBS5	ENSG00000163462	TRIM46	0.00556606	0.00435732	age
MultiXcan	DBS	DBS5	ENSG00000163659	TIPARP	1.91479e-11	1.99125e-11	age
MultiXcan	DBS	DBS5	ENSG00000164294	GPX8	0.0260816	0.0244102	age
MultiXcan	DBS	DBS5	ENSG00000172171	TEFM	0.00471748	0.00499823	age
MultiXcan	DBS	DBS5	ENSG00000180263	FGD6	2.5306e-09	3.16265e-09	age
MultiXcan	DBS	DBS5	ENSG00000198901	PRC1	0.0331072	0.0366936	age
MultiXcan	DBS	DBS5	ENSG00000226380	MIR29B1	0.00855837	0.00957093	age
MultiXcan	DBS	DBS5	ENSG00000226380	MIR29A	0.00855837	0.00957093	age
MultiXcan	DBS	DBS5	ENSG00000270332		0.0277869	0.025535	age
MultiXcan	DBS	DBS5	ENSG00000065613	SLK	4.06197e-05	6.02273e-05	ancestry
MultiXcan	DBS	DBS5	ENSG00000108379	WNT3	7.13637e-07	6.80542e-07	ancestry
MultiXcan	DBS	DBS5	ENSG00000124920	MYRF	0.0490478	0.0579104	ancestry
MultiXcan	DBS	DBS5	ENSG00000135114	OASL	0.000181967	0.000214879	ancestry
MultiXcan	DBS	DBS5	ENSG00000147872	PLIN2	0.000861708	0.00110112	ancestry
MultiXcan	DBS	DBS5	ENSG00000152782	PANK1	0.000419952	0.000253203	ancestry
MultiXcan	DBS	DBS5	ENSG00000159314	ARHGAP27	0.00839707	0.00725534	ancestry
MultiXcan	DBS	DBS5	ENSG00000163462	TRIM46	0.00556606	0.00837217	ancestry
MultiXcan	DBS	DBS5	ENSG00000163659	TIPARP	1.91479e-11	5.55706e-12	ancestry
MultiXcan	DBS	DBS5	ENSG00000164294	GPX8	0.0260816	0.033181	ancestry
MultiXcan	DBS	DBS5	ENSG00000172171	TEFM	0.00471748	0.00330855	ancestry
MultiXcan	DBS	DBS5	ENSG00000180263	FGD6	2.5306e-09	6.25702e-09	ancestry
MultiXcan	DBS	DBS5	ENSG00000198901	PRC1	0.0331072	0.0461184	ancestry
MultiXcan	DBS	DBS5	ENSG00000226380	MIR29B1	0.00855837	0.0118295	ancestry
MultiXcan	DBS	DBS5	ENSG00000226380	MIR29A	0.00855837	0.0118295	ancestry
MultiXcan	DBS	DBS5	ENSG00000270332		0.0277869	0.0203353	ancestry
MultiXcan	DBS	DBS6	ENSG00000265752		2.98289e-07	3.91162e-07	age
MultiXcan	DBS	DBS6	ENSG00000265752		2.98289e-07	1.40671e-06	ancestry
MultiXcan	DBS	DBS7	ENSG00000157895	C12orf43	0.0114699	0.00971696	age
MultiXcan	DBS	DBS7	ENSG00000157895	C12orf43	0.0114699	0.0122624	ancestry
MultiXcan	DBS	DBS9	ENSG00000135297	MTO1	0.0328402	0.0337176	age
MultiXcan	DBS	DBS9	ENSG00000147874	HAUS6	0.0450126	0.0461703	age
MultiXcan	DBS	DBS9	ENSG00000221995	TIAF1	0.043547	0.0666303	age
MultiXcan	DBS	DBS9	ENSG00000135297	MTO1	0.0328402	0.0520981	ancestry
MultiXcan	DBS	DBS9	ENSG00000147874	HAUS6	0.0450126	0.0706586	ancestry
MultiXcan	DBS	DBS9	ENSG00000221995	TIAF1	0.043547	0.0391876	ancestry
MultiXcan	ID	ID1	ENSG00000157895	C12orf43	0.00932287	0.00816234	age
MultiXcan	ID	ID1	ENSG00000157895	C12orf43	0.00932287	0.0102351	ancestry
MultiXcan	ID	ID2	ENSG00000157895	C12orf43	0.0088302	0.00799989	age
MultiXcan	ID	ID2	ENSG00000157895	C12orf43	0.0088302	0.00998333	ancestry
MultiXcan	ID	ID4	ENSG00000125510	OPRL1	0.00530146	0.045247	age
MultiXcan	ID	ID4	ENSG00000127220	ABHD8	0.00114106	0.00693776	age
MultiXcan	ID	ID4	ENSG00000145390	USP53	0.0489856	0.143886	age
MultiXcan	ID	ID4	ENSG00000152782	PANK1	0.00188418	0.00886085	age
MultiXcan	ID	ID4	ENSG00000162782	TDRD5	0.0129792	0.00812124	age
MultiXcan	ID	ID4	ENSG00000163875	MEAF6	0.0238214	0.0733709	age
MultiXcan	ID	ID4	ENSG00000163877	SNIP1	0.0073032	0.0229551	age
MultiXcan	ID	ID4	ENSG00000166965	RCCD1	0.0137575	0.192095	age
MultiXcan	ID	ID4	ENSG00000168234	TTC39C	0.00520172	0.0253384	age
MultiXcan	ID	ID4	ENSG00000169231	THBS3	0.0217934	0.13435	age
MultiXcan	ID	ID4	ENSG00000170166	HOXD4	0.00721679	0.0346007	age
MultiXcan	ID	ID4	ENSG00000174130	TLR6	0.0405022	0.0952762	age
MultiXcan	ID	ID4	ENSG00000174227	PIGG	0.0427434	0.333752	age
MultiXcan	ID	ID4	ENSG00000175164	ABO	0.0466043	0.294849	age
MultiXcan	ID	ID4	ENSG00000204682	CASC10	0.0040876	0.00863266	age
MultiXcan	ID	ID4	ENSG00000226380	MIR29B1	0.0178385	0.0309724	age
MultiXcan	ID	ID4	ENSG00000226380	MIR29A	0.0178385	0.0309724	age
MultiXcan	ID	ID4	ENSG00000125510	OPRL1	0.00530146	0.00633986	ancestry
MultiXcan	ID	ID4	ENSG00000127220	ABHD8	0.00114106	0.000983018	ancestry
MultiXcan	ID	ID4	ENSG00000145390	USP53	0.0489856	0.0918034	ancestry
MultiXcan	ID	ID4	ENSG00000152782	PANK1	0.00188418	0.00281503	ancestry
MultiXcan	ID	ID4	ENSG00000162782	TDRD5	0.0129792	0.00929581	ancestry
MultiXcan	ID	ID4	ENSG00000163875	MEAF6	0.0238214	0.0199322	ancestry
MultiXcan	ID	ID4	ENSG00000163877	SNIP1	0.0073032	0.00521456	ancestry
MultiXcan	ID	ID4	ENSG00000166965	RCCD1	0.0137575	0.0141736	ancestry
MultiXcan	ID	ID4	ENSG00000168234	TTC39C	0.00520172	0.00340412	ancestry
MultiXcan	ID	ID4	ENSG00000169231	THBS3	0.0217934	0.0289166	ancestry
MultiXcan	ID	ID4	ENSG00000170166	HOXD4	0.00721679	0.00768504	ancestry
MultiXcan	ID	ID4	ENSG00000174130	TLR6	0.0405022	0.0827648	ancestry
MultiXcan	ID	ID4	ENSG00000174227	PIGG	0.0427434	0.0369588	ancestry
MultiXcan	ID	ID4	ENSG00000175164	ABO	0.0466043	0.0556688	ancestry
MultiXcan	ID	ID4	ENSG00000204682	CASC10	0.0040876	0.00310071	ancestry
MultiXcan	ID	ID4	ENSG00000226380	MIR29B1	0.0178385	0.00330199	ancestry
MultiXcan	ID	ID4	ENSG00000226380	MIR29A	0.0178385	0.00330199	ancestry
MultiXcan	ID	ID5	ENSG00000272551		0.0185126	0.0291534	age
MultiXcan	ID	ID5	ENSG00000272551		0.0185126	0.0307434	ancestry
MultiXcan	ID	ID6	ENSG00000125510	OPRL1	0.0484565	0.149293	age
MultiXcan	ID	ID6	ENSG00000152782	PANK1	0.0298045	0.072834	age
MultiXcan	ID	ID6	ENSG00000157895	C12orf43	0.036965	0.0725951	age
MultiXcan	ID	ID6	ENSG00000163659	TIPARP	0.00120764	0.00321265	age
MultiXcan	ID	ID6	ENSG00000166965	RCCD1	0.0303716	0.143028	age
MultiXcan	ID	ID6	ENSG00000169231	THBS3	0.0196651	0.0660538	age
MultiXcan	ID	ID6	ENSG00000172171	TEFM	0.0345869	0.112268	age
MultiXcan	ID	ID6	ENSG00000174227	PIGG	0.00279307	0.0159476	age
MultiXcan	ID	ID6	ENSG00000180592	SKIDA1	0.0415569	0.0824772	age
MultiXcan	ID	ID6	ENSG00000198901	PRC1	0.00717379	0.0235664	age
MultiXcan	ID	ID6	ENSG00000204682	CASC10	0.0129594	0.0237603	age
MultiXcan	ID	ID6	ENSG00000265752		1.66752e-05	2.06862e-05	age
MultiXcan	ID	ID6	ENSG00000125510	OPRL1	0.0484565	0.0495956	ancestry
MultiXcan	ID	ID6	ENSG00000152782	PANK1	0.0298045	0.0624799	ancestry
MultiXcan	ID	ID6	ENSG00000157895	C12orf43	0.036965	0.0519474	ancestry
MultiXcan	ID	ID6	ENSG00000163659	TIPARP	0.00120764	0.00040536	ancestry
MultiXcan	ID	ID6	ENSG00000166965	RCCD1	0.0303716	0.0247164	ancestry
MultiXcan	ID	ID6	ENSG00000169231	THBS3	0.0196651	0.0328226	ancestry
MultiXcan	ID	ID6	ENSG00000172171	TEFM	0.0345869	0.0671429	ancestry
MultiXcan	ID	ID6	ENSG00000174227	PIGG	0.00279307	0.0032912	ancestry
MultiXcan	ID	ID6	ENSG00000180592	SKIDA1	0.0415569	0.0433815	ancestry
MultiXcan	ID	ID6	ENSG00000198901	PRC1	0.00717379	0.00175005	ancestry
MultiXcan	ID	ID6	ENSG00000204682	CASC10	0.0129594	0.0199086	ancestry
MultiXcan	ID	ID6	ENSG00000265752		1.66752e-05	0.00023513	ancestry
MultiXcan	ID	ID8	ENSG00000125510	OPRL1	0.0469508	0.137357	age
MultiXcan	ID	ID8	ENSG00000157895	C12orf43	0.0303068	0.0586548	age
MultiXcan	ID	ID8	ENSG00000163659	TIPARP	0.0141959	0.0313268	age
MultiXcan	ID	ID8	ENSG00000164294	GPX8	0.0209073	0.00996774	age
MultiXcan	ID	ID8	ENSG00000169231	THBS3	0.0174638	0.056011	age
MultiXcan	ID	ID8	ENSG00000174227	PIGG	0.0091962	0.0412692	age
MultiXcan	ID	ID8	ENSG00000180592	SKIDA1	0.0208896	0.0423424	age
MultiXcan	ID	ID8	ENSG00000198901	PRC1	0.0206883	0.0576551	age
MultiXcan	ID	ID8	ENSG00000204682	CASC10	0.00713352	0.0131362	age
MultiXcan	ID	ID8	ENSG00000265752		7.82588e-07	9.49574e-07	age
MultiXcan	ID	ID8	ENSG00000125510	OPRL1	0.0469508	0.045747	ancestry
MultiXcan	ID	ID8	ENSG00000157895	C12orf43	0.0303068	0.0396166	ancestry
MultiXcan	ID	ID8	ENSG00000163659	TIPARP	0.0141959	0.00575323	ancestry
MultiXcan	ID	ID8	ENSG00000164294	GPX8	0.0209073	0.0100753	ancestry
MultiXcan	ID	ID8	ENSG00000169231	THBS3	0.0174638	0.0304012	ancestry
MultiXcan	ID	ID8	ENSG00000174227	PIGG	0.0091962	0.0104249	ancestry
MultiXcan	ID	ID8	ENSG00000180592	SKIDA1	0.0208896	0.0217161	ancestry
MultiXcan	ID	ID8	ENSG00000198901	PRC1	0.0206883	0.00502902	ancestry
MultiXcan	ID	ID8	ENSG00000204682	CASC10	0.00713352	0.0119397	ancestry
MultiXcan	ID	ID8	ENSG00000265752		7.82588e-07	1.75273e-05	ancestry
MultiXcan	ID	ID9	ENSG00000157895	C12orf43	0.00310563	0.00723153	age
MultiXcan	ID	ID9	ENSG00000163879	DNALI1	0.0233114	0.0274525	age
MultiXcan	ID	ID9	ENSG00000164294	GPX8	0.00969092	0.0136126	age
MultiXcan	ID	ID9	ENSG00000168234	TTC39C	0.0310844	0.0813804	age
MultiXcan	ID	ID9	ENSG00000175164	ABO	0.0353403	0.128479	age
MultiXcan	ID	ID9	ENSG00000197712	FAM114A1	0.0467167	0.11372	age
MultiXcan	ID	ID9	ENSG00000157895	C12orf43	0.00310563	0.00696518	ancestry
MultiXcan	ID	ID9	ENSG00000163879	DNALI1	0.0233114	0.0335054	ancestry
MultiXcan	ID	ID9	ENSG00000164294	GPX8	0.00969092	0.0090728	ancestry
MultiXcan	ID	ID9	ENSG00000168234	TTC39C	0.0310844	0.030669	ancestry
MultiXcan	ID	ID9	ENSG00000175164	ABO	0.0353403	0.0674453	ancestry
MultiXcan	ID	ID9	ENSG00000197712	FAM114A1	0.0467167	0.115539	ancestry
MultiXcan	SBS	SBS1	ENSG00000054654	SYNE2	0.0258424	0.204681	age
MultiXcan	SBS	SBS1	ENSG00000125510	OPRL1	0.0231852	0.149509	age
MultiXcan	SBS	SBS1	ENSG00000136824	SMC2	0.023741	0.177311	age
MultiXcan	SBS	SBS1	ENSG00000162782	TDRD5	0.0060395	0.00338641	age
MultiXcan	SBS	SBS1	ENSG00000163875	MEAF6	0.012551	0.040136	age
MultiXcan	SBS	SBS1	ENSG00000163877	SNIP1	0.00168041	0.00548714	age
MultiXcan	SBS	SBS1	ENSG00000166965	RCCD1	0.00419023	0.0776372	age
MultiXcan	SBS	SBS1	ENSG00000168234	TTC39C	0.000657416	0.00363688	age
MultiXcan	SBS	SBS1	ENSG00000169231	THBS3	1.57558e-05	0.000204329	age
MultiXcan	SBS	SBS1	ENSG00000175164	ABO	0.0133445	0.110788	age
MultiXcan	SBS	SBS1	ENSG00000197712	FAM114A1	0.00704483	0.0312712	age
MultiXcan	SBS	SBS1	ENSG00000054654	SYNE2	0.0258424	0.017581	ancestry
MultiXcan	SBS	SBS1	ENSG00000125510	OPRL1	0.0231852	0.0239544	ancestry
MultiXcan	SBS	SBS1	ENSG00000136824	SMC2	0.023741	0.0130908	ancestry
MultiXcan	SBS	SBS1	ENSG00000162782	TDRD5	0.0060395	0.00545713	ancestry
MultiXcan	SBS	SBS1	ENSG00000163875	MEAF6	0.012551	0.0141596	ancestry
MultiXcan	SBS	SBS1	ENSG00000163877	SNIP1	0.00168041	0.00203803	ancestry
MultiXcan	SBS	SBS1	ENSG00000166965	RCCD1	0.00419023	0.00375348	ancestry
MultiXcan	SBS	SBS1	ENSG00000168234	TTC39C	0.000657416	0.00019739	ancestry
MultiXcan	SBS	SBS1	ENSG00000169231	THBS3	1.57558e-05	3.07677e-05	ancestry
MultiXcan	SBS	SBS1	ENSG00000175164	ABO	0.0133445	0.0128579	ancestry
MultiXcan	SBS	SBS1	ENSG00000197712	FAM114A1	0.00704483	0.0173719	ancestry
MultiXcan	SBS	SBS13	ENSG00000078403	MLLT10	0.048266	0.0483618	age
MultiXcan	SBS	SBS13	ENSG00000162782	TDRD5	5.39775e-06	6.02256e-06	age
MultiXcan	SBS	SBS13	ENSG00000163877	SNIP1	0.00848809	0.00773565	age
MultiXcan	SBS	SBS13	ENSG00000078403	MLLT10	0.048266	0.0656315	ancestry
MultiXcan	SBS	SBS13	ENSG00000162782	TDRD5	5.39775e-06	3.18347e-06	ancestry
MultiXcan	SBS	SBS13	ENSG00000163877	SNIP1	0.00848809	0.00828424	ancestry
MultiXcan	SBS	SBS18	ENSG00000135100	HNF1A	0.0133133	0.0139292	age
MultiXcan	SBS	SBS18	ENSG00000172171	TEFM	0.00202656	0.00620265	age
MultiXcan	SBS	SBS18	ENSG00000185829	ARL17A	0.0286953	0.017032	age
MultiXcan	SBS	SBS18	ENSG00000135100	HNF1A	0.0133133	0.0241108	ancestry
MultiXcan	SBS	SBS18	ENSG00000172171	TEFM	0.00202656	0.00196963	ancestry
MultiXcan	SBS	SBS18	ENSG00000185829	ARL17A	0.0286953	0.0123641	ancestry
MultiXcan	SBS	SBS2	ENSG00000162782	TDRD5	9.53664e-05	0.000105839	age
MultiXcan	SBS	SBS2	ENSG00000163659	TIPARP	0.0294928	0.0260714	age
MultiXcan	SBS	SBS2	ENSG00000163877	SNIP1	0.00569746	0.00590987	age
MultiXcan	SBS	SBS2	ENSG00000180263	FGD6	0.0437731	0.0445597	age
MultiXcan	SBS	SBS2	ENSG00000162782	TDRD5	9.53664e-05	2.90049e-05	ancestry
MultiXcan	SBS	SBS2	ENSG00000163659	TIPARP	0.0294928	0.0875955	ancestry
MultiXcan	SBS	SBS2	ENSG00000163877	SNIP1	0.00569746	0.00434865	ancestry
MultiXcan	SBS	SBS2	ENSG00000180263	FGD6	0.0437731	0.0696002	ancestry
MultiXcan	SBS	SBS26	ENSG00000157895	C12orf43	0.0114699	0.00971696	age
MultiXcan	SBS	SBS26	ENSG00000157895	C12orf43	0.0114699	0.0122624	ancestry
MultiXcan	SBS	SBS3	ENSG00000164294	GPX8	0.00143319	0.00123851	age
MultiXcan	SBS	SBS3	ENSG00000265752		0.000394189	0.000468835	age
MultiXcan	SBS	SBS3	ENSG00000164294	GPX8	0.00143319	0.000886164	ancestry
MultiXcan	SBS	SBS3	ENSG00000265752		0.000394189	0.000667997	ancestry
MultiXcan	SBS	SBS35	ENSG00000108379	WNT3	0.023145	0.0350471	age
MultiXcan	SBS	SBS35	ENSG00000147872	PLIN2	2.37455e-05	1.75983e-05	age
MultiXcan	SBS	SBS35	ENSG00000163659	TIPARP	0.0091617	0.0147889	age
MultiXcan	SBS	SBS35	ENSG00000175164	ABO	0.00282801	0.00605994	age
MultiXcan	SBS	SBS35	ENSG00000185829	ARL17A	8.25065e-13	1.51949e-12	age
MultiXcan	SBS	SBS35	ENSG00000226380	MIR29B1	5.62047e-12	1.15397e-11	age
MultiXcan	SBS	SBS35	ENSG00000226380	MIR29A	5.62047e-12	1.15397e-11	age
MultiXcan	SBS	SBS35	ENSG00000262873		4.34212e-12	1.09245e-11	age
MultiXcan	SBS	SBS35	ENSG00000267198		0.00916032	0.00958804	age
MultiXcan	SBS	SBS35	ENSG00000108379	WNT3	0.023145	0.132438	ancestry
MultiXcan	SBS	SBS35	ENSG00000147872	PLIN2	2.37455e-05	0.000256066	ancestry
MultiXcan	SBS	SBS35	ENSG00000163659	TIPARP	0.0091617	0.106042	ancestry
MultiXcan	SBS	SBS35	ENSG00000175164	ABO	0.00282801	0.00487892	ancestry
MultiXcan	SBS	SBS35	ENSG00000185829	ARL17A	8.25065e-13	1.9635e-09	ancestry
MultiXcan	SBS	SBS35	ENSG00000226380	MIR29B1	5.62047e-12	8.12096e-10	ancestry
MultiXcan	SBS	SBS35	ENSG00000226380	MIR29A	5.62047e-12	8.12096e-10	ancestry
MultiXcan	SBS	SBS35	ENSG00000262873		4.34212e-12	1.77308e-10	ancestry
MultiXcan	SBS	SBS35	ENSG00000267198		0.00916032	0.0294663	ancestry
MultiXcan	SBS	SBS39	ENSG00000152782	PANK1	0.0138045	0.02501	age
MultiXcan	SBS	SBS39	ENSG00000163462	TRIM46	0.0124544	0.0206127	age
MultiXcan	SBS	SBS39	ENSG00000172171	TEFM	0.00624692	0.0140692	age
MultiXcan	SBS	SBS39	ENSG00000185829	ARL17A	0.00163205	0.000910272	age
MultiXcan	SBS	SBS39	ENSG00000240996		0.0406003	0.0319873	age
MultiXcan	SBS	SBS39	ENSG00000152782	PANK1	0.0138045	0.0167171	ancestry
MultiXcan	SBS	SBS39	ENSG00000163462	TRIM46	0.0124544	0.0125869	ancestry
MultiXcan	SBS	SBS39	ENSG00000172171	TEFM	0.00624692	0.00774994	ancestry
MultiXcan	SBS	SBS39	ENSG00000185829	ARL17A	0.00163205	0.000279661	ancestry
MultiXcan	SBS	SBS39	ENSG00000240996		0.0406003	0.0432318	ancestry
MultiXcan	SBS	SBS40	ENSG00000108379	WNT3	0.00721124	0.0116639	age
MultiXcan	SBS	SBS40	ENSG00000135114	OASL	0.00779078	0.00964646	age
MultiXcan	SBS	SBS40	ENSG00000147872	PLIN2	0.042758	0.0377083	age
MultiXcan	SBS	SBS40	ENSG00000152782	PANK1	0.00224233	0.00417288	age
MultiXcan	SBS	SBS40	ENSG00000162782	TDRD5	0.0451466	0.0472328	age
MultiXcan	SBS	SBS40	ENSG00000163659	TIPARP	9.60435e-07	2.1072e-06	age
MultiXcan	SBS	SBS40	ENSG00000163879	DNALI1	0.0422755	0.04869	age
MultiXcan	SBS	SBS40	ENSG00000172171	TEFM	0.0011287	0.00251004	age
MultiXcan	SBS	SBS40	ENSG00000173597	SULT1B1	0.00149607	0.00222472	age
MultiXcan	SBS	SBS40	ENSG00000174227	PIGG	0.00613015	0.0137563	age
MultiXcan	SBS	SBS40	ENSG00000180263	FGD6	0.0340113	0.0352763	age
MultiXcan	SBS	SBS40	ENSG00000180592	SKIDA1	0.0130779	0.0204888	age
MultiXcan	SBS	SBS40	ENSG00000198901	PRC1	0.00499396	0.00962673	age
MultiXcan	SBS	SBS40	ENSG00000204682	CASC10	0.00431953	0.00653009	age
MultiXcan	SBS	SBS40	ENSG00000226380	MIR29B1	0.0382884	0.050686	age
MultiXcan	SBS	SBS40	ENSG00000226380	MIR29A	0.0382884	0.050686	age
MultiXcan	SBS	SBS40	ENSG00000270332		0.0491906	0.0352076	age
MultiXcan	SBS	SBS40	ENSG00000272551		0.0270017	0.0443884	age
MultiXcan	SBS	SBS40	ENSG00000108379	WNT3	0.00721124	0.00808053	ancestry
MultiXcan	SBS	SBS40	ENSG00000135114	OASL	0.00779078	0.00649986	ancestry
MultiXcan	SBS	SBS40	ENSG00000147872	PLIN2	0.042758	0.0510242	ancestry
MultiXcan	SBS	SBS40	ENSG00000152782	PANK1	0.00224233	0.00364821	ancestry
MultiXcan	SBS	SBS40	ENSG00000162782	TDRD5	0.0451466	0.0565804	ancestry
MultiXcan	SBS	SBS40	ENSG00000163659	TIPARP	9.60435e-07	9.66689e-07	ancestry
MultiXcan	SBS	SBS40	ENSG00000163879	DNALI1	0.0422755	0.0563988	ancestry
MultiXcan	SBS	SBS40	ENSG00000172171	TEFM	0.0011287	0.00226987	ancestry
MultiXcan	SBS	SBS40	ENSG00000173597	SULT1B1	0.00149607	0.00324454	ancestry
MultiXcan	SBS	SBS40	ENSG00000174227	PIGG	0.00613015	0.00931837	ancestry
MultiXcan	SBS	SBS40	ENSG00000180263	FGD6	0.0340113	0.0314023	ancestry
MultiXcan	SBS	SBS40	ENSG00000180592	SKIDA1	0.0130779	0.0146965	ancestry
MultiXcan	SBS	SBS40	ENSG00000198901	PRC1	0.00499396	0.00368096	ancestry
MultiXcan	SBS	SBS40	ENSG00000204682	CASC10	0.00431953	0.00526338	ancestry
MultiXcan	SBS	SBS40	ENSG00000226380	MIR29B1	0.0382884	0.033623	ancestry
MultiXcan	SBS	SBS40	ENSG00000226380	MIR29A	0.0382884	0.033623	ancestry
MultiXcan	SBS	SBS40	ENSG00000270332		0.0491906	0.0694027	ancestry
MultiXcan	SBS	SBS40	ENSG00000272551		0.0270017	0.0363738	ancestry
MultiXcan	SBS	SBS41	ENSG00000135297	MTO1	0.0189899	0.0198947	age
MultiXcan	SBS	SBS41	ENSG00000157895	C12orf43	0.0153703	0.0129764	age
MultiXcan	SBS	SBS41	ENSG00000135297	MTO1	0.0189899	0.0199449	ancestry
MultiXcan	SBS	SBS41	ENSG00000157895	C12orf43	0.0153703	0.0165347	ancestry
MultiXcan	SBS	SBS5	ENSG00000126091	ST3GAL3	0.0050065	0.0057673	age
MultiXcan	SBS	SBS5	ENSG00000152782	PANK1	0.0114391	0.0273968	age
MultiXcan	SBS	SBS5	ENSG00000157895	C12orf43	0.00210412	0.00453585	age
MultiXcan	SBS	SBS5	ENSG00000162782	TDRD5	0.00130779	0.0011987	age
MultiXcan	SBS	SBS5	ENSG00000163879	DNALI1	0.0368326	0.043662	age
MultiXcan	SBS	SBS5	ENSG00000166965	RCCD1	0.0094423	0.0431042	age
MultiXcan	SBS	SBS5	ENSG00000168234	TTC39C	0.0209859	0.0497558	age
MultiXcan	SBS	SBS5	ENSG00000169231	THBS3	0.000229658	0.000976235	age
MultiXcan	SBS	SBS5	ENSG00000172171	TEFM	0.00125916	0.00495752	age
MultiXcan	SBS	SBS5	ENSG00000175164	ABO	0.0380536	0.112613	age
MultiXcan	SBS	SBS5	ENSG00000198901	PRC1	0.0125773	0.034128	age
MultiXcan	SBS	SBS5	ENSG00000232300	FAM215B	0.0185066	0.0265632	age
MultiXcan	SBS	SBS5	ENSG00000272551		0.0141244	0.0330627	age
MultiXcan	SBS	SBS5	ENSG00000126091	ST3GAL3	0.0050065	0.00403714	ancestry
MultiXcan	SBS	SBS5	ENSG00000152782	PANK1	0.0114391	0.0205394	ancestry
MultiXcan	SBS	SBS5	ENSG00000157895	C12orf43	0.00210412	0.00275581	ancestry
MultiXcan	SBS	SBS5	ENSG00000162782	TDRD5	0.00130779	0.00195993	ancestry
MultiXcan	SBS	SBS5	ENSG00000163879	DNALI1	0.0368326	0.0493509	ancestry
MultiXcan	SBS	SBS5	ENSG00000166965	RCCD1	0.0094423	0.00883679	ancestry
MultiXcan	SBS	SBS5	ENSG00000168234	TTC39C	0.0209859	0.0119572	ancestry
MultiXcan	SBS	SBS5	ENSG00000169231	THBS3	0.000229658	0.000410688	ancestry
MultiXcan	SBS	SBS5	ENSG00000172171	TEFM	0.00125916	0.00265285	ancestry
MultiXcan	SBS	SBS5	ENSG00000175164	ABO	0.0380536	0.0558168	ancestry
MultiXcan	SBS	SBS5	ENSG00000198901	PRC1	0.0125773	0.00675844	ancestry
MultiXcan	SBS	SBS5	ENSG00000232300	FAM215B	0.0185066	0.0289385	ancestry
MultiXcan	SBS	SBS5	ENSG00000272551		0.0141244	0.0232785	ancestry
MultiXcan	SBS	SBS8	ENSG00000070601	FRMPD1	0.0145191	0.00860651	age
MultiXcan	SBS	SBS8	ENSG00000128652	HOXD3	0.000899428	0.00127107	age
MultiXcan	SBS	SBS8	ENSG00000170166	HOXD4	0.000456425	0.00096606	age
MultiXcan	SBS	SBS8	ENSG00000175879	HOXD8	0.0239429	0.0220674	age
MultiXcan	SBS	SBS8	ENSG00000226363		0.000931918	0.000604697	age
MultiXcan	SBS	SBS8	ENSG00000272551		0.000860766	0.000220725	age
MultiXcan	SBS	SBS8	ENSG00000070601	FRMPD1	0.0145191	0.0197063	ancestry
MultiXcan	SBS	SBS8	ENSG00000128652	HOXD3	0.000899428	0.00114157	ancestry
MultiXcan	SBS	SBS8	ENSG00000170166	HOXD4	0.000456425	0.000627877	ancestry
MultiXcan	SBS	SBS8	ENSG00000175879	HOXD8	0.0239429	0.0261321	ancestry
MultiXcan	SBS	SBS8	ENSG00000226363		0.000931918	0.000506926	ancestry
MultiXcan	SBS	SBS8	ENSG00000272551		0.000860766	0.00125889	ancestry
chromMAGMA	DBS	DBS11	ENSG00000125637	PSD4	0.0223214	0.0386246	age
chromMAGMA	DBS	DBS11	ENSG00000135097	MSI1	5.85646e-06	1.5178e-05	age
chromMAGMA	DBS	DBS11	ENSG00000135100	HNF1A	0.00056551	0.000561842	age
chromMAGMA	DBS	DBS11	ENSG00000160111	CPAMD8	0.000138275	0.000313204	age
chromMAGMA	DBS	DBS11	ENSG00000160113	NR2F6	0.0494332	0.106217	age
chromMAGMA	DBS	DBS11	ENSG00000167183	PRR15L	0.00534405	0.01083	age
chromMAGMA	DBS	DBS11	ENSG00000171773	NXNL1	0.000195685	0.000591759	age
chromMAGMA	DBS	DBS11	ENSG00000189120	SP6	0.0436145	0.033631	age
chromMAGMA	DBS	DBS11	ENSG00000125637	PSD4	0.0223214	0.0188654	ancestry
chromMAGMA	DBS	DBS11	ENSG00000135097	MSI1	5.85646e-06	6.2718e-05	ancestry
chromMAGMA	DBS	DBS11	ENSG00000135100	HNF1A	0.00056551	0.000857092	ancestry
chromMAGMA	DBS	DBS11	ENSG00000160111	CPAMD8	0.000138275	8.65042e-05	ancestry
chromMAGMA	DBS	DBS11	ENSG00000160113	NR2F6	0.0494332	0.0244805	ancestry
chromMAGMA	DBS	DBS11	ENSG00000167183	PRR15L	0.00534405	0.0214341	ancestry
chromMAGMA	DBS	DBS11	ENSG00000171773	NXNL1	0.000195685	0.000441931	ancestry
chromMAGMA	DBS	DBS11	ENSG00000189120	SP6	0.0436145	0.0826422	ancestry
chromMAGMA	DBS	DBS2	ENSG00000002919	SNX11	0.0180044	0.0154467	age
chromMAGMA	DBS	DBS2	ENSG00000078403	MLLT10	0.0112992	0.0136509	age
chromMAGMA	DBS	DBS2	ENSG00000085872	CHERP	0.0395829	0.0479834	age
chromMAGMA	DBS	DBS2	ENSG00000105072	C19orf44	0.0467189	0.0646183	age
chromMAGMA	DBS	DBS2	ENSG00000107957	SH3PXD2A	0.046069	0.0396106	age
chromMAGMA	DBS	DBS2	ENSG00000110917	MLEC	0.00224967	0.00261406	age
chromMAGMA	DBS	DBS2	ENSG00000120071	KANSL1	0.0433246	0.0522761	age
chromMAGMA	DBS	DBS2	ENSG00000127511	SIN3B	0.0255819	0.0360802	age
chromMAGMA	DBS	DBS2	ENSG00000136997	MYC	0.0127957	0.0205005	age
chromMAGMA	DBS	DBS2	ENSG00000159202	UBE2Z	0.0175642	0.0172516	age
chromMAGMA	DBS	DBS2	ENSG00000160111	CPAMD8	0.0237596	0.0330891	age
chromMAGMA	DBS	DBS2	ENSG00000160117	ANKLE1	0.0195712	0.0203885	age
chromMAGMA	DBS	DBS2	ENSG00000163655	GMPS	0.0341496	0.0411647	age
chromMAGMA	DBS	DBS2	ENSG00000167995	BEST1	0.0363428	0.0404438	age
chromMAGMA	DBS	DBS2	ENSG00000198933	TBKBP1	0.0180525	0.0192091	age
chromMAGMA	DBS	DBS2	ENSG00000204682	CASC10	0.015626	0.0210452	age
chromMAGMA	DBS	DBS2	ENSG00000002919	SNX11	0.0180044	0.0265124	ancestry
chromMAGMA	DBS	DBS2	ENSG00000078403	MLLT10	0.0112992	0.00958123	ancestry
chromMAGMA	DBS	DBS2	ENSG00000085872	CHERP	0.0395829	0.0359788	ancestry
chromMAGMA	DBS	DBS2	ENSG00000105072	C19orf44	0.0467189	0.0336817	ancestry
chromMAGMA	DBS	DBS2	ENSG00000107957	SH3PXD2A	0.046069	0.0455243	ancestry
chromMAGMA	DBS	DBS2	ENSG00000110917	MLEC	0.00224967	0.00155785	ancestry
chromMAGMA	DBS	DBS2	ENSG00000120071	KANSL1	0.0433246	0.0655734	ancestry
chromMAGMA	DBS	DBS2	ENSG00000127511	SIN3B	0.0255819	0.0285701	ancestry
chromMAGMA	DBS	DBS2	ENSG00000136997	MYC	0.0127957	0.00717268	ancestry
chromMAGMA	DBS	DBS2	ENSG00000159202	UBE2Z	0.0175642	0.0225974	ancestry
chromMAGMA	DBS	DBS2	ENSG00000160111	CPAMD8	0.0237596	0.0301036	ancestry
chromMAGMA	DBS	DBS2	ENSG00000160117	ANKLE1	0.0195712	0.0179272	ancestry
chromMAGMA	DBS	DBS2	ENSG00000163655	GMPS	0.0341496	0.0264674	ancestry
chromMAGMA	DBS	DBS2	ENSG00000167995	BEST1	0.0363428	0.0296361	ancestry
chromMAGMA	DBS	DBS2	ENSG00000198933	TBKBP1	0.0180525	0.0249222	ancestry
chromMAGMA	DBS	DBS2	ENSG00000204682	CASC10	0.015626	0.0102837	ancestry
chromMAGMA	DBS	DBS4	ENSG00000105072	C19orf44	0.0134552	0.0161601	age
chromMAGMA	DBS	DBS4	ENSG00000108424	KPNB1	0.0389731	0.0334196	age
chromMAGMA	DBS	DBS4	ENSG00000108468	CBX1	0.022495	0.0251521	age
chromMAGMA	DBS	DBS4	ENSG00000150687	PRSS23	0.0497714	0.0525396	age
chromMAGMA	DBS	DBS4	ENSG00000158955	WNT9B	0.0079133	0.00755937	age
chromMAGMA	DBS	DBS4	ENSG00000160117	ANKLE1	0.0311805	0.032548	age
chromMAGMA	DBS	DBS4	ENSG00000163660	CCNL1	0.00586546	0.00578452	age
chromMAGMA	DBS	DBS4	ENSG00000164363	SLC6A18	0.0122644	0.0131412	age
chromMAGMA	DBS	DBS4	ENSG00000173597	SULT1B1	0.0351913	0.0402243	age
chromMAGMA	DBS	DBS4	ENSG00000105072	C19orf44	0.0134552	0.0317092	ancestry
chromMAGMA	DBS	DBS4	ENSG00000108424	KPNB1	0.0389731	0.0964374	ancestry
chromMAGMA	DBS	DBS4	ENSG00000108468	CBX1	0.022495	0.0480761	ancestry
chromMAGMA	DBS	DBS4	ENSG00000150687	PRSS23	0.0497714	0.278323	ancestry
chromMAGMA	DBS	DBS4	ENSG00000158955	WNT9B	0.0079133	0.00505871	ancestry
chromMAGMA	DBS	DBS4	ENSG00000160117	ANKLE1	0.0311805	0.0285568	ancestry
chromMAGMA	DBS	DBS4	ENSG00000163660	CCNL1	0.00586546	0.00096793	ancestry
chromMAGMA	DBS	DBS4	ENSG00000164363	SLC6A18	0.0122644	0.0266044	ancestry
chromMAGMA	DBS	DBS4	ENSG00000173597	SULT1B1	0.0351913	0.0700011	ancestry
chromMAGMA	DBS	DBS5	ENSG00000002919	SNX11	0.0123912	0.0120676	age
chromMAGMA	DBS	DBS5	ENSG00000065613	SLK	4.06197e-05	4.81671e-05	age
chromMAGMA	DBS	DBS5	ENSG00000074855	ANO8	0.0231428	0.019672	age
chromMAGMA	DBS	DBS5	ENSG00000108379	WNT3	7.13637e-07	8.19506e-07	age
chromMAGMA	DBS	DBS5	ENSG00000110871	COQ5	0.0252592	0.0281527	age
chromMAGMA	DBS	DBS5	ENSG00000110917	MLEC	0.0388062	0.0412573	age
chromMAGMA	DBS	DBS5	ENSG00000115966	ATF2	0.0478939	0.0527268	age
chromMAGMA	DBS	DBS5	ENSG00000120094	HOXB1	0.0278222	0.0302895	age
chromMAGMA	DBS	DBS5	ENSG00000124920	MYRF	0.0490478	0.0539999	age
chromMAGMA	DBS	DBS5	ENSG00000128713	HOXD11	0.0111129	0.0106445	age
chromMAGMA	DBS	DBS5	ENSG00000128714	HOXD13	0.0213656	0.0198477	age
chromMAGMA	DBS	DBS5	ENSG00000130309	COLGALT1	0.0161747	0.0161302	age
chromMAGMA	DBS	DBS5	ENSG00000130311	DDA1	0.0027294	0.00198075	age
chromMAGMA	DBS	DBS5	ENSG00000135114	OASL	0.000181967	0.000210476	age
chromMAGMA	DBS	DBS5	ENSG00000135124	P2RX4	0.00031296	0.000329547	age
chromMAGMA	DBS	DBS5	ENSG00000136997	MYC	0.00499165	0.00546383	age
chromMAGMA	DBS	DBS5	ENSG00000141279	NPEPPS	0.0361623	0.0396797	age
chromMAGMA	DBS	DBS5	ENSG00000159314	ARHGAP27	0.00839707	0.00812885	age
chromMAGMA	DBS	DBS5	ENSG00000163655	GMPS	0.0182682	0.0200321	age
chromMAGMA	DBS	DBS5	ENSG00000163659	TIPARP	1.91479e-11	1.99125e-11	age
chromMAGMA	DBS	DBS5	ENSG00000163660	CCNL1	5.52589e-09	5.96916e-09	age
chromMAGMA	DBS	DBS5	ENSG00000167182	SP2	0.000164234	0.00019138	age
chromMAGMA	DBS	DBS5	ENSG00000167995	BEST1	6.44777e-18	1.06157e-17	age
chromMAGMA	DBS	DBS5	ENSG00000174125	TLR1	0.00678407	0.00708262	age
chromMAGMA	DBS	DBS5	ENSG00000184361	SPATA32	0.00498605	0.00556132	age
chromMAGMA	DBS	DBS5	ENSG00000184922	FMNL1	2.12598e-05	2.44818e-05	age
chromMAGMA	DBS	DBS5	ENSG00000204683	C10orf113	0.00197397	0.00186289	age
chromMAGMA	DBS	DBS5	ENSG00000269307		0.000554117	0.000522648	age
chromMAGMA	DBS	DBS5	ENSG00000002919	SNX11	0.0123912	0.0109483	ancestry
chromMAGMA	DBS	DBS5	ENSG00000065613	SLK	4.06197e-05	6.02273e-05	ancestry
chromMAGMA	DBS	DBS5	ENSG00000074855	ANO8	0.0231428	0.021853	ancestry
chromMAGMA	DBS	DBS5	ENSG00000108379	WNT3	7.13637e-07	6.80542e-07	ancestry
chromMAGMA	DBS	DBS5	ENSG00000110871	COQ5	0.0252592	0.040852	ancestry
chromMAGMA	DBS	DBS5	ENSG00000110917	MLEC	0.0388062	0.0540845	ancestry
chromMAGMA	DBS	DBS5	ENSG00000115966	ATF2	0.0478939	0.0445121	ancestry
chromMAGMA	DBS	DBS5	ENSG00000120094	HOXB1	0.0278222	0.0330639	ancestry
chromMAGMA	DBS	DBS5	ENSG00000124920	MYRF	0.0490478	0.0579104	ancestry
chromMAGMA	DBS	DBS5	ENSG00000128713	HOXD11	0.0111129	0.0149744	ancestry
chromMAGMA	DBS	DBS5	ENSG00000128714	HOXD13	0.0213656	0.0280086	ancestry
chromMAGMA	DBS	DBS5	ENSG00000130309	COLGALT1	0.0161747	0.0174418	ancestry
chromMAGMA	DBS	DBS5	ENSG00000130311	DDA1	0.0027294	0.00306931	ancestry
chromMAGMA	DBS	DBS5	ENSG00000135114	OASL	0.000181967	0.000214879	ancestry
chromMAGMA	DBS	DBS5	ENSG00000135124	P2RX4	0.00031296	0.000378254	ancestry
chromMAGMA	DBS	DBS5	ENSG00000136997	MYC	0.00499165	0.00626719	ancestry
chromMAGMA	DBS	DBS5	ENSG00000141279	NPEPPS	0.0361623	0.0489747	ancestry
chromMAGMA	DBS	DBS5	ENSG00000159314	ARHGAP27	0.00839707	0.00725534	ancestry
chromMAGMA	DBS	DBS5	ENSG00000163655	GMPS	0.0182682	0.0206266	ancestry
chromMAGMA	DBS	DBS5	ENSG00000163659	TIPARP	1.91479e-11	5.55706e-12	ancestry
chromMAGMA	DBS	DBS5	ENSG00000163660	CCNL1	5.52589e-09	8.58377e-09	ancestry
chromMAGMA	DBS	DBS5	ENSG00000167182	SP2	0.000164234	0.000180886	ancestry
chromMAGMA	DBS	DBS5	ENSG00000167995	BEST1	6.44777e-18	3.0017e-17	ancestry
chromMAGMA	DBS	DBS5	ENSG00000174125	TLR1	0.00678407	0.00695957	ancestry
chromMAGMA	DBS	DBS5	ENSG00000184361	SPATA32	0.00498605	0.00374314	ancestry
chromMAGMA	DBS	DBS5	ENSG00000184922	FMNL1	2.12598e-05	3.49927e-05	ancestry
chromMAGMA	DBS	DBS5	ENSG00000204683	C10orf113	0.00197397	0.00252374	ancestry
chromMAGMA	DBS	DBS5	ENSG00000269307		0.000554117	0.000597937	ancestry
chromMAGMA	DBS	DBS6	ENSG00000053747	LAMA3	0.000438382	0.000507538	age
chromMAGMA	DBS	DBS6	ENSG00000160325	CACFD1	0.0296821	0.0283204	age
chromMAGMA	DBS	DBS6	ENSG00000053747	LAMA3	0.000438382	0.000641227	ancestry
chromMAGMA	DBS	DBS6	ENSG00000160325	CACFD1	0.0296821	0.0366111	ancestry
chromMAGMA	DBS	DBS7	ENSG00000065618	COL17A1	0.00807074	0.00836169	age
chromMAGMA	DBS	DBS7	ENSG00000120075	HOXB5	0.00141431	0.0015022	age
chromMAGMA	DBS	DBS7	ENSG00000128710	HOXD10	9.3477e-17	6.80436e-17	age
chromMAGMA	DBS	DBS7	ENSG00000128713	HOXD11	0.00436082	0.00424687	age
chromMAGMA	DBS	DBS7	ENSG00000134825	TMEM258	0.017606	0.0152867	age
chromMAGMA	DBS	DBS7	ENSG00000141295	SCRN2	0.00153021	0.00159963	age
chromMAGMA	DBS	DBS7	ENSG00000148834	GSTO1	0.0153611	0.0147248	age
chromMAGMA	DBS	DBS7	ENSG00000153093	ACOXL	0.00633287	0.00560072	age
chromMAGMA	DBS	DBS7	ENSG00000157895	C12orf43	0.0114699	0.00971696	age
chromMAGMA	DBS	DBS7	ENSG00000159111	MRPL10	0.0291388	0.0270596	age
chromMAGMA	DBS	DBS7	ENSG00000167183	PRR15L	0.042833	0.0370047	age
chromMAGMA	DBS	DBS7	ENSG00000198933	TBKBP1	0.000102443	0.000107624	age
chromMAGMA	DBS	DBS7	ENSG00000260027	HOXB7	0.0184145	0.0174898	age
chromMAGMA	DBS	DBS7	ENSG00000065618	COL17A1	0.00807074	0.00936221	ancestry
chromMAGMA	DBS	DBS7	ENSG00000120075	HOXB5	0.00141431	0.00103722	ancestry
chromMAGMA	DBS	DBS7	ENSG00000128710	HOXD10	9.3477e-17	2.42263e-16	ancestry
chromMAGMA	DBS	DBS7	ENSG00000128713	HOXD11	0.00436082	0.00249653	ancestry
chromMAGMA	DBS	DBS7	ENSG00000134825	TMEM258	0.017606	0.0133147	ancestry
chromMAGMA	DBS	DBS7	ENSG00000141295	SCRN2	0.00153021	0.00176897	ancestry
chromMAGMA	DBS	DBS7	ENSG00000148834	GSTO1	0.0153611	0.0191336	ancestry
chromMAGMA	DBS	DBS7	ENSG00000153093	ACOXL	0.00633287	0.00669612	ancestry
chromMAGMA	DBS	DBS7	ENSG00000157895	C12orf43	0.0114699	0.0122624	ancestry
chromMAGMA	DBS	DBS7	ENSG00000159111	MRPL10	0.0291388	0.0291752	ancestry
chromMAGMA	DBS	DBS7	ENSG00000167183	PRR15L	0.042833	0.0312801	ancestry
chromMAGMA	DBS	DBS7	ENSG00000198933	TBKBP1	0.000102443	0.000122064	ancestry
chromMAGMA	DBS	DBS7	ENSG00000260027	HOXB7	0.0184145	0.0196573	ancestry
chromMAGMA	DBS	DBS9	ENSG00000053747	LAMA3	0.0307766	0.0358046	age
chromMAGMA	DBS	DBS9	ENSG00000147874	HAUS6	0.0450126	0.0461703	age
chromMAGMA	DBS	DBS9	ENSG00000198933	TBKBP1	0.0449659	0.0398631	age
chromMAGMA	DBS	DBS9	ENSG00000053747	LAMA3	0.0307766	0.0222721	ancestry
chromMAGMA	DBS	DBS9	ENSG00000147874	HAUS6	0.0450126	0.0706586	ancestry
chromMAGMA	DBS	DBS9	ENSG00000198933	TBKBP1	0.0449659	0.0545281	ancestry
chromMAGMA	ID	ID1	ENSG00000065618	COL17A1	0.00729952	0.0075966	age
chromMAGMA	ID	ID1	ENSG00000120075	HOXB5	0.00156878	0.001668	age
chromMAGMA	ID	ID1	ENSG00000128710	HOXD10	6.76238e-17	5.54823e-17	age
chromMAGMA	ID	ID1	ENSG00000128713	HOXD11	0.00394189	0.00391089	age
chromMAGMA	ID	ID1	ENSG00000134825	TMEM258	0.0191877	0.0172575	age
chromMAGMA	ID	ID1	ENSG00000141295	SCRN2	0.00184612	0.0019384	age
chromMAGMA	ID	ID1	ENSG00000148834	GSTO1	0.0173166	0.0169113	age
chromMAGMA	ID	ID1	ENSG00000153093	ACOXL	0.0047958	0.00436721	age
chromMAGMA	ID	ID1	ENSG00000157895	C12orf43	0.00932287	0.00816234	age
chromMAGMA	ID	ID1	ENSG00000159111	MRPL10	0.0282179	0.0267988	age
chromMAGMA	ID	ID1	ENSG00000167183	PRR15L	0.0400111	0.0356618	age
chromMAGMA	ID	ID1	ENSG00000198933	TBKBP1	9.98825e-05	0.000106282	age
chromMAGMA	ID	ID1	ENSG00000260027	HOXB7	0.0187001	0.0181163	age
chromMAGMA	ID	ID1	ENSG00000065618	COL17A1	0.00729952	0.00835439	ancestry
chromMAGMA	ID	ID1	ENSG00000120075	HOXB5	0.00156878	0.00119923	ancestry
chromMAGMA	ID	ID1	ENSG00000128710	HOXD10	6.76238e-17	1.88559e-16	ancestry
chromMAGMA	ID	ID1	ENSG00000128713	HOXD11	0.00394189	0.00225754	ancestry
chromMAGMA	ID	ID1	ENSG00000134825	TMEM258	0.0191877	0.0151316	ancestry
chromMAGMA	ID	ID1	ENSG00000141295	SCRN2	0.00184612	0.00215188	ancestry
chromMAGMA	ID	ID1	ENSG00000148834	GSTO1	0.0173166	0.0213747	ancestry
chromMAGMA	ID	ID1	ENSG00000153093	ACOXL	0.0047958	0.00519818	ancestry
chromMAGMA	ID	ID1	ENSG00000157895	C12orf43	0.00932287	0.0102351	ancestry
chromMAGMA	ID	ID1	ENSG00000159111	MRPL10	0.0282179	0.0287284	ancestry
chromMAGMA	ID	ID1	ENSG00000167183	PRR15L	0.0400111	0.0304311	ancestry
chromMAGMA	ID	ID1	ENSG00000198933	TBKBP1	9.98825e-05	0.000122301	ancestry
chromMAGMA	ID	ID1	ENSG00000260027	HOXB7	0.0187001	0.0202808	ancestry
chromMAGMA	ID	ID2	ENSG00000065618	COL17A1	0.00516248	0.00540629	age
chromMAGMA	ID	ID2	ENSG00000120075	HOXB5	0.00199533	0.00211856	age
chromMAGMA	ID	ID2	ENSG00000128710	HOXD10	6.77123e-17	6.19031e-17	age
chromMAGMA	ID	ID2	ENSG00000128713	HOXD11	0.00365526	0.00368844	age
chromMAGMA	ID	ID2	ENSG00000134825	TMEM258	0.0234361	0.0217917	age
chromMAGMA	ID	ID2	ENSG00000141295	SCRN2	0.00216745	0.00228322	age
chromMAGMA	ID	ID2	ENSG00000148834	GSTO1	0.0173335	0.0172082	age
chromMAGMA	ID	ID2	ENSG00000153093	ACOXL	0.0036769	0.00344459	age
chromMAGMA	ID	ID2	ENSG00000157895	C12orf43	0.0088302	0.00799989	age
chromMAGMA	ID	ID2	ENSG00000159111	MRPL10	0.0295111	0.0286205	age
chromMAGMA	ID	ID2	ENSG00000198933	TBKBP1	9.6384e-05	0.00010368	age
chromMAGMA	ID	ID2	ENSG00000260027	HOXB7	0.0205533	0.0202704	age
chromMAGMA	ID	ID2	ENSG00000065618	COL17A1	0.00516248	0.0059694	ancestry
chromMAGMA	ID	ID2	ENSG00000120075	HOXB5	0.00199533	0.00149665	ancestry
chromMAGMA	ID	ID2	ENSG00000128710	HOXD10	6.77123e-17	2.01414e-16	ancestry
chromMAGMA	ID	ID2	ENSG00000128713	HOXD11	0.00365526	0.00205217	ancestry
chromMAGMA	ID	ID2	ENSG00000134825	TMEM258	0.0234361	0.0185681	ancestry
chromMAGMA	ID	ID2	ENSG00000141295	SCRN2	0.00216745	0.00251972	ancestry
chromMAGMA	ID	ID2	ENSG00000148834	GSTO1	0.0173335	0.0219979	ancestry
chromMAGMA	ID	ID2	ENSG00000153093	ACOXL	0.0036769	0.00407438	ancestry
chromMAGMA	ID	ID2	ENSG00000157895	C12orf43	0.0088302	0.00998333	ancestry
chromMAGMA	ID	ID2	ENSG00000159111	MRPL10	0.0295111	0.030096	ancestry
chromMAGMA	ID	ID2	ENSG00000198933	TBKBP1	9.6384e-05	0.000120783	ancestry
chromMAGMA	ID	ID2	ENSG00000260027	HOXB7	0.0205533	0.0224647	ancestry
chromMAGMA	ID	ID4	ENSG00000065621	GSTO2	0.0209002	0.214003	age
chromMAGMA	ID	ID4	ENSG00000085872	CHERP	0.014398	0.0202472	age
chromMAGMA	ID	ID4	ENSG00000105085	MED26	0.0433352	0.205468	age
chromMAGMA	ID	ID4	ENSG00000107957	SH3PXD2A	0.017873	0.0039685	age
chromMAGMA	ID	ID4	ENSG00000108468	CBX1	0.0267579	0.033892	age
chromMAGMA	ID	ID4	ENSG00000116922	C1orf109	0.00211254	0.00635054	age
chromMAGMA	ID	ID4	ENSG00000120071	KANSL1	0.0424842	0.0619351	age
chromMAGMA	ID	ID4	ENSG00000127220	ABHD8	0.00114106	0.00693776	age
chromMAGMA	ID	ID4	ENSG00000127511	SIN3B	0.0392207	0.110417	age
chromMAGMA	ID	ID4	ENSG00000127533	F2RL3	0.0026713	0.00225946	age
chromMAGMA	ID	ID4	ENSG00000130477	UNC13A	0.00210166	0.0025166	age
chromMAGMA	ID	ID4	ENSG00000132142	ACACA	0.00312652	0.00245962	age
chromMAGMA	ID	ID4	ENSG00000134690	CDCA8	0.0073928	0.0114144	age
chromMAGMA	ID	ID4	ENSG00000135097	MSI1	0.0159904	0.0463399	age
chromMAGMA	ID	ID4	ENSG00000136997	MYC	0.000578136	0.00436603	age
chromMAGMA	ID	ID4	ENSG00000141141	DDX52	0.00761716	0.0631221	age
chromMAGMA	ID	ID4	ENSG00000141971	MVB12A	0.033783	0.332937	age
chromMAGMA	ID	ID4	ENSG00000153093	ACOXL	0.0099558	0.0201606	age
chromMAGMA	ID	ID4	ENSG00000160111	CPAMD8	0.0446418	0.115525	age
chromMAGMA	ID	ID4	ENSG00000160113	NR2F6	0.00418536	0.0260515	age
chromMAGMA	ID	ID4	ENSG00000160117	ANKLE1	0.00289547	0.00127826	age
chromMAGMA	ID	ID4	ENSG00000163875	MEAF6	0.0238214	0.0733709	age
chromMAGMA	ID	ID4	ENSG00000168234	TTC39C	0.00520172	0.0253384	age
chromMAGMA	ID	ID4	ENSG00000170166	HOXD4	0.00721679	0.0346007	age
chromMAGMA	ID	ID4	ENSG00000171773	NXNL1	0.0252308	0.110854	age
chromMAGMA	ID	ID4	ENSG00000174130	TLR6	0.0405022	0.0952762	age
chromMAGMA	ID	ID4	ENSG00000204682	CASC10	0.0040876	0.00863266	age
chromMAGMA	ID	ID4	ENSG00000269095		0.0250909	0.0689592	age
chromMAGMA	ID	ID4	ENSG00000065621	GSTO2	0.0209002	0.03677	ancestry
chromMAGMA	ID	ID4	ENSG00000085872	CHERP	0.014398	0.0153831	ancestry
chromMAGMA	ID	ID4	ENSG00000105085	MED26	0.0433352	0.0466709	ancestry
chromMAGMA	ID	ID4	ENSG00000107957	SH3PXD2A	0.017873	0.0142975	ancestry
chromMAGMA	ID	ID4	ENSG00000108468	CBX1	0.0267579	0.038686	ancestry
chromMAGMA	ID	ID4	ENSG00000116922	C1orf109	0.00211254	0.00159858	ancestry
chromMAGMA	ID	ID4	ENSG00000120071	KANSL1	0.0424842	0.0718265	ancestry
chromMAGMA	ID	ID4	ENSG00000127220	ABHD8	0.00114106	0.000983018	ancestry
chromMAGMA	ID	ID4	ENSG00000127511	SIN3B	0.0392207	0.0479747	ancestry
chromMAGMA	ID	ID4	ENSG00000127533	F2RL3	0.0026713	0.00102342	ancestry
chromMAGMA	ID	ID4	ENSG00000130477	UNC13A	0.00210166	0.00171438	ancestry
chromMAGMA	ID	ID4	ENSG00000132142	ACACA	0.00312652	0.0038477	ancestry
chromMAGMA	ID	ID4	ENSG00000134690	CDCA8	0.0073928	0.00573839	ancestry
chromMAGMA	ID	ID4	ENSG00000135097	MSI1	0.0159904	0.026527	ancestry
chromMAGMA	ID	ID4	ENSG00000136997	MYC	0.000578136	0.000256036	ancestry
chromMAGMA	ID	ID4	ENSG00000141141	DDX52	0.00761716	0.0121876	ancestry
chromMAGMA	ID	ID4	ENSG00000141971	MVB12A	0.033783	0.0295108	ancestry
chromMAGMA	ID	ID4	ENSG00000153093	ACOXL	0.0099558	0.0110563	ancestry
chromMAGMA	ID	ID4	ENSG00000160111	CPAMD8	0.0446418	0.0479703	ancestry
chromMAGMA	ID	ID4	ENSG00000160113	NR2F6	0.00418536	0.00298296	ancestry
chromMAGMA	ID	ID4	ENSG00000160117	ANKLE1	0.00289547	0.00173615	ancestry
chromMAGMA	ID	ID4	ENSG00000163875	MEAF6	0.0238214	0.0199322	ancestry
chromMAGMA	ID	ID4	ENSG00000168234	TTC39C	0.00520172	0.00340412	ancestry
chromMAGMA	ID	ID4	ENSG00000170166	HOXD4	0.00721679	0.00768504	ancestry
chromMAGMA	ID	ID4	ENSG00000171773	NXNL1	0.0252308	0.0404966	ancestry
chromMAGMA	ID	ID4	ENSG00000174130	TLR6	0.0405022	0.0827648	ancestry
chromMAGMA	ID	ID4	ENSG00000204682	CASC10	0.0040876	0.00310071	ancestry
chromMAGMA	ID	ID4	ENSG00000269095		0.0250909	0.020818	ancestry
chromMAGMA	ID	ID5	ENSG00000002919	SNX11	0.0129238	0.0106953	age
chromMAGMA	ID	ID5	ENSG00000006025	OSBPL7	0.0171276	0.0183361	age
chromMAGMA	ID	ID5	ENSG00000065618	COL17A1	0.0447035	0.0434829	age
chromMAGMA	ID	ID5	ENSG00000002919	SNX11	0.0129238	0.0127479	ancestry
chromMAGMA	ID	ID5	ENSG00000006025	OSBPL7	0.0171276	0.0105283	ancestry
chromMAGMA	ID	ID5	ENSG00000065618	COL17A1	0.0447035	0.0383586	ancestry
chromMAGMA	ID	ID6	ENSG00000053747	LAMA3	6.10223e-07	5.3174e-07	age
chromMAGMA	ID	ID6	ENSG00000105072	C19orf44	0.000923303	0.00246507	age
chromMAGMA	ID	ID6	ENSG00000107957	SH3PXD2A	0.00649858	0.00302355	age
chromMAGMA	ID	ID6	ENSG00000110917	MLEC	0.00817719	0.00906177	age
chromMAGMA	ID	ID6	ENSG00000127511	SIN3B	0.0310536	0.0651255	age
chromMAGMA	ID	ID6	ENSG00000153093	ACOXL	0.002263	0.00429134	age
chromMAGMA	ID	ID6	ENSG00000157895	C12orf43	0.036965	0.0725951	age
chromMAGMA	ID	ID6	ENSG00000158955	WNT9B	0.002063	0.000960645	age
chromMAGMA	ID	ID6	ENSG00000160111	CPAMD8	0.00661652	0.0146718	age
chromMAGMA	ID	ID6	ENSG00000160117	ANKLE1	0.0383893	0.0361619	age
chromMAGMA	ID	ID6	ENSG00000163655	GMPS	0.000116378	0.000164129	age
chromMAGMA	ID	ID6	ENSG00000163659	TIPARP	0.00120764	0.00321265	age
chromMAGMA	ID	ID6	ENSG00000163660	CCNL1	5.01819e-06	1.51982e-06	age
chromMAGMA	ID	ID6	ENSG00000164363	SLC6A18	0.00436888	0.00411762	age
chromMAGMA	ID	ID6	ENSG00000167183	PRR15L	0.0282414	0.0599098	age
chromMAGMA	ID	ID6	ENSG00000180592	SKIDA1	0.0415569	0.0824772	age
chromMAGMA	ID	ID6	ENSG00000204682	CASC10	0.0129594	0.0237603	age
chromMAGMA	ID	ID6	ENSG00000256655	TMEM75	0.0134918	0.023206	age
chromMAGMA	ID	ID6	ENSG00000053747	LAMA3	6.10223e-07	1.74835e-06	ancestry
chromMAGMA	ID	ID6	ENSG00000105072	C19orf44	0.000923303	0.00263396	ancestry
chromMAGMA	ID	ID6	ENSG00000107957	SH3PXD2A	0.00649858	0.0056519	ancestry
chromMAGMA	ID	ID6	ENSG00000110917	MLEC	0.00817719	0.00221528	ancestry
chromMAGMA	ID	ID6	ENSG00000127511	SIN3B	0.0310536	0.0530056	ancestry
chromMAGMA	ID	ID6	ENSG00000153093	ACOXL	0.002263	0.00225723	ancestry
chromMAGMA	ID	ID6	ENSG00000157895	C12orf43	0.036965	0.0519474	ancestry
chromMAGMA	ID	ID6	ENSG00000158955	WNT9B	0.002063	0.00133713	ancestry
chromMAGMA	ID	ID6	ENSG00000160111	CPAMD8	0.00661652	0.0060241	ancestry
chromMAGMA	ID	ID6	ENSG00000160117	ANKLE1	0.0383893	0.0242817	ancestry
chromMAGMA	ID	ID6	ENSG00000163655	GMPS	0.000116378	6.7753e-05	ancestry
chromMAGMA	ID	ID6	ENSG00000163659	TIPARP	0.00120764	0.00040536	ancestry
chromMAGMA	ID	ID6	ENSG00000163660	CCNL1	5.01819e-06	3.72648e-07	ancestry
chromMAGMA	ID	ID6	ENSG00000164363	SLC6A18	0.00436888	0.0134256	ancestry
chromMAGMA	ID	ID6	ENSG00000167183	PRR15L	0.0282414	0.0303648	ancestry
chromMAGMA	ID	ID6	ENSG00000180592	SKIDA1	0.0415569	0.0433815	ancestry
chromMAGMA	ID	ID6	ENSG00000204682	CASC10	0.0129594	0.0199086	ancestry
chromMAGMA	ID	ID6	ENSG00000256655	TMEM75	0.0134918	0.0188187	ancestry
chromMAGMA	ID	ID8	ENSG00000053747	LAMA3	5.45087e-06	5.47162e-06	age
chromMAGMA	ID	ID8	ENSG00000105072	C19orf44	0.000236977	0.000648467	age
chromMAGMA	ID	ID8	ENSG00000107957	SH3PXD2A	0.00127338	0.000527445	age
chromMAGMA	ID	ID8	ENSG00000110917	MLEC	0.00225169	0.00247144	age
chromMAGMA	ID	ID8	ENSG00000127511	SIN3B	0.0146324	0.0314089	age
chromMAGMA	ID	ID8	ENSG00000153093	ACOXL	0.00107612	0.00204893	age
chromMAGMA	ID	ID8	ENSG00000157895	C12orf43	0.0303068	0.0586548	age
chromMAGMA	ID	ID8	ENSG00000160111	CPAMD8	0.0140785	0.0289197	age
chromMAGMA	ID	ID8	ENSG00000160117	ANKLE1	0.0166546	0.0154552	age
chromMAGMA	ID	ID8	ENSG00000163655	GMPS	0.000474744	0.000680997	age
chromMAGMA	ID	ID8	ENSG00000163659	TIPARP	0.0141959	0.0313268	age
chromMAGMA	ID	ID8	ENSG00000163660	CCNL1	0.0011988	0.000669174	age
chromMAGMA	ID	ID8	ENSG00000164363	SLC6A18	0.0255876	0.0259776	age
chromMAGMA	ID	ID8	ENSG00000180592	SKIDA1	0.0208896	0.0423424	age
chromMAGMA	ID	ID8	ENSG00000204682	CASC10	0.00713352	0.0131362	age
chromMAGMA	ID	ID8	ENSG00000256655	TMEM75	0.0403574	0.0649359	age
chromMAGMA	ID	ID8	ENSG00000053747	LAMA3	5.45087e-06	1.35587e-05	ancestry
chromMAGMA	ID	ID8	ENSG00000105072	C19orf44	0.000236977	0.000774641	ancestry
chromMAGMA	ID	ID8	ENSG00000107957	SH3PXD2A	0.00127338	0.0010894	ancestry
chromMAGMA	ID	ID8	ENSG00000110917	MLEC	0.00225169	0.000334437	ancestry
chromMAGMA	ID	ID8	ENSG00000127511	SIN3B	0.0146324	0.0284884	ancestry
chromMAGMA	ID	ID8	ENSG00000153093	ACOXL	0.00107612	0.000855072	ancestry
chromMAGMA	ID	ID8	ENSG00000157895	C12orf43	0.0303068	0.0396166	ancestry
chromMAGMA	ID	ID8	ENSG00000160111	CPAMD8	0.0140785	0.0136626	ancestry
chromMAGMA	ID	ID8	ENSG00000160117	ANKLE1	0.0166546	0.00955164	ancestry
chromMAGMA	ID	ID8	ENSG00000163655	GMPS	0.000474744	0.000233802	ancestry
chromMAGMA	ID	ID8	ENSG00000163659	TIPARP	0.0141959	0.00575323	ancestry
chromMAGMA	ID	ID8	ENSG00000163660	CCNL1	0.0011988	0.000188328	ancestry
chromMAGMA	ID	ID8	ENSG00000164363	SLC6A18	0.0255876	0.0683621	ancestry
chromMAGMA	ID	ID8	ENSG00000180592	SKIDA1	0.0208896	0.0217161	ancestry
chromMAGMA	ID	ID8	ENSG00000204682	CASC10	0.00713352	0.0119397	ancestry
chromMAGMA	ID	ID8	ENSG00000256655	TMEM75	0.0403574	0.0535183	ancestry
chromMAGMA	ID	ID9	ENSG00000105072	C19orf44	0.0147468	0.0341173	age
chromMAGMA	ID	ID9	ENSG00000105085	MED26	0.0431502	0.124599	age
chromMAGMA	ID	ID9	ENSG00000120094	HOXB1	0.0101248	0.00391405	age
chromMAGMA	ID	ID9	ENSG00000130311	DDA1	0.0208254	0.0494605	age
chromMAGMA	ID	ID9	ENSG00000130312	MRPL34	0.0463273	0.162714	age
chromMAGMA	ID	ID9	ENSG00000131351	HAUS8	0.0318974	0.0574946	age
chromMAGMA	ID	ID9	ENSG00000135124	P2RX4	0.00519457	0.00420008	age
chromMAGMA	ID	ID9	ENSG00000141294	LRRC46	0.0109228	0.00210672	age
chromMAGMA	ID	ID9	ENSG00000141971	MVB12A	0.0172099	0.0904074	age
chromMAGMA	ID	ID9	ENSG00000153093	ACOXL	0.00629829	0.0116885	age
chromMAGMA	ID	ID9	ENSG00000154040	CABYR	0.00131971	0.000373023	age
chromMAGMA	ID	ID9	ENSG00000157837	SPPL3	0.00654293	0.024212	age
chromMAGMA	ID	ID9	ENSG00000157895	C12orf43	0.00310563	0.00723153	age
chromMAGMA	ID	ID9	ENSG00000163879	DNALI1	0.0233114	0.0274525	age
chromMAGMA	ID	ID9	ENSG00000167995	BEST1	0.00930825	0.00485024	age
chromMAGMA	ID	ID9	ENSG00000168234	TTC39C	0.0310844	0.0813804	age
chromMAGMA	ID	ID9	ENSG00000197712	FAM114A1	0.0467167	0.11372	age
chromMAGMA	ID	ID9	ENSG00000204683	C10orf113	0.00752574	0.00958632	age
chromMAGMA	ID	ID9	ENSG00000105072	C19orf44	0.0147468	0.0261264	ancestry
chromMAGMA	ID	ID9	ENSG00000105085	MED26	0.0431502	0.0727214	ancestry
chromMAGMA	ID	ID9	ENSG00000120094	HOXB1	0.0101248	0.0121546	ancestry
chromMAGMA	ID	ID9	ENSG00000130311	DDA1	0.0208254	0.0306554	ancestry
chromMAGMA	ID	ID9	ENSG00000130312	MRPL34	0.0463273	0.0719894	ancestry
chromMAGMA	ID	ID9	ENSG00000131351	HAUS8	0.0318974	0.0466098	ancestry
chromMAGMA	ID	ID9	ENSG00000135124	P2RX4	0.00519457	0.00506277	ancestry
chromMAGMA	ID	ID9	ENSG00000141294	LRRC46	0.0109228	0.0100871	ancestry
chromMAGMA	ID	ID9	ENSG00000141971	MVB12A	0.0172099	0.0274451	ancestry
chromMAGMA	ID	ID9	ENSG00000153093	ACOXL	0.00629829	0.0116147	ancestry
chromMAGMA	ID	ID9	ENSG00000154040	CABYR	0.00131971	0.00324353	ancestry
chromMAGMA	ID	ID9	ENSG00000157837	SPPL3	0.00654293	0.0138123	ancestry
chromMAGMA	ID	ID9	ENSG00000157895	C12orf43	0.00310563	0.00696518	ancestry
chromMAGMA	ID	ID9	ENSG00000163879	DNALI1	0.0233114	0.0335054	ancestry
chromMAGMA	ID	ID9	ENSG00000167995	BEST1	0.00930825	0.00911115	ancestry
chromMAGMA	ID	ID9	ENSG00000168234	TTC39C	0.0310844	0.030669	ancestry
chromMAGMA	ID	ID9	ENSG00000197712	FAM114A1	0.0467167	0.115539	ancestry
chromMAGMA	ID	ID9	ENSG00000204683	C10orf113	0.00752574	0.00310454	ancestry
chromMAGMA	SBS	SBS1	ENSG00000065618	COL17A1	0.00277922	0.0010839	age
chromMAGMA	SBS	SBS1	ENSG00000105072	C19orf44	0.0234545	0.070442	age
chromMAGMA	SBS	SBS1	ENSG00000105085	MED26	0.0405103	0.191817	age
chromMAGMA	SBS	SBS1	ENSG00000116922	C1orf109	0.0275411	0.0750906	age
chromMAGMA	SBS	SBS1	ENSG00000127511	SIN3B	0.0440734	0.12183	age
chromMAGMA	SBS	SBS1	ENSG00000127533	F2RL3	0.00626539	0.0059268	age
chromMAGMA	SBS	SBS1	ENSG00000128710	HOXD10	1.38388e-05	9.04289e-06	age
chromMAGMA	SBS	SBS1	ENSG00000128713	HOXD11	0.000357451	0.000250169	age
chromMAGMA	SBS	SBS1	ENSG00000130312	MRPL34	0.0256656	0.188489	age
chromMAGMA	SBS	SBS1	ENSG00000134697	GNL2	0.0194229	0.0476032	age
chromMAGMA	SBS	SBS1	ENSG00000136824	SMC2	0.023741	0.177311	age
chromMAGMA	SBS	SBS1	ENSG00000136997	MYC	0.0284395	0.136719	age
chromMAGMA	SBS	SBS1	ENSG00000141141	DDX52	0.00910478	0.0718009	age
chromMAGMA	SBS	SBS1	ENSG00000141971	MVB12A	0.0494108	0.420525	age
chromMAGMA	SBS	SBS1	ENSG00000153093	ACOXL	0.0139689	0.0283058	age
chromMAGMA	SBS	SBS1	ENSG00000160111	CPAMD8	0.0025521	0.00737585	age
chromMAGMA	SBS	SBS1	ENSG00000160113	NR2F6	0.0289096	0.136909	age
chromMAGMA	SBS	SBS1	ENSG00000163875	MEAF6	0.012551	0.040136	age
chromMAGMA	SBS	SBS1	ENSG00000168234	TTC39C	0.000657416	0.00363688	age
chromMAGMA	SBS	SBS1	ENSG00000171773	NXNL1	0.0290741	0.123566	age
chromMAGMA	SBS	SBS1	ENSG00000186868	MAPT	0.0479377	0.0876242	age
chromMAGMA	SBS	SBS1	ENSG00000197712	FAM114A1	0.00704483	0.0312712	age
chromMAGMA	SBS	SBS1	ENSG00000269095		0.00492906	0.0144494	age
chromMAGMA	SBS	SBS1	ENSG00000065618	COL17A1	0.00277922	0.00346864	ancestry
chromMAGMA	SBS	SBS1	ENSG00000105072	C19orf44	0.0234545	0.0312662	ancestry
chromMAGMA	SBS	SBS1	ENSG00000105085	MED26	0.0405103	0.0473871	ancestry
chromMAGMA	SBS	SBS1	ENSG00000116922	C1orf109	0.0275411	0.0316813	ancestry
chromMAGMA	SBS	SBS1	ENSG00000127511	SIN3B	0.0440734	0.0694737	ancestry
chromMAGMA	SBS	SBS1	ENSG00000127533	F2RL3	0.00626539	0.00480564	ancestry
chromMAGMA	SBS	SBS1	ENSG00000128710	HOXD10	1.38388e-05	1.58671e-05	ancestry
chromMAGMA	SBS	SBS1	ENSG00000128713	HOXD11	0.000357451	0.00087518	ancestry
chromMAGMA	SBS	SBS1	ENSG00000130312	MRPL34	0.0256656	0.0208072	ancestry
chromMAGMA	SBS	SBS1	ENSG00000134697	GNL2	0.0194229	0.0232309	ancestry
chromMAGMA	SBS	SBS1	ENSG00000136824	SMC2	0.023741	0.0130908	ancestry
chromMAGMA	SBS	SBS1	ENSG00000136997	MYC	0.0284395	0.0199872	ancestry
chromMAGMA	SBS	SBS1	ENSG00000141141	DDX52	0.00910478	0.0144242	ancestry
chromMAGMA	SBS	SBS1	ENSG00000141971	MVB12A	0.0494108	0.0411366	ancestry
chromMAGMA	SBS	SBS1	ENSG00000153093	ACOXL	0.0139689	0.0104173	ancestry
chromMAGMA	SBS	SBS1	ENSG00000160111	CPAMD8	0.0025521	0.0038083	ancestry
chromMAGMA	SBS	SBS1	ENSG00000160113	NR2F6	0.0289096	0.022558	ancestry
chromMAGMA	SBS	SBS1	ENSG00000163875	MEAF6	0.012551	0.0141596	ancestry
chromMAGMA	SBS	SBS1	ENSG00000168234	TTC39C	0.000657416	0.00019739	ancestry
chromMAGMA	SBS	SBS1	ENSG00000171773	NXNL1	0.0290741	0.0301694	ancestry
chromMAGMA	SBS	SBS1	ENSG00000186868	MAPT	0.0479377	0.0596433	ancestry
chromMAGMA	SBS	SBS1	ENSG00000197712	FAM114A1	0.00704483	0.0173719	ancestry
chromMAGMA	SBS	SBS1	ENSG00000269095		0.00492906	0.0056769	ancestry
chromMAGMA	SBS	SBS13	ENSG00000078403	MLLT10	0.048266	0.0483618	age
chromMAGMA	SBS	SBS13	ENSG00000134690	CDCA8	0.0171711	0.0169276	age
chromMAGMA	SBS	SBS13	ENSG00000134697	GNL2	0.0229012	0.021731	age
chromMAGMA	SBS	SBS13	ENSG00000160111	CPAMD8	0.0117872	0.0109462	age
chromMAGMA	SBS	SBS13	ENSG00000189120	SP6	0.00296588	0.00314594	age
chromMAGMA	SBS	SBS13	ENSG00000078403	MLLT10	0.048266	0.0656315	ancestry
chromMAGMA	SBS	SBS13	ENSG00000134690	CDCA8	0.0171711	0.017231	ancestry
chromMAGMA	SBS	SBS13	ENSG00000134697	GNL2	0.0229012	0.0223957	ancestry
chromMAGMA	SBS	SBS13	ENSG00000160111	CPAMD8	0.0117872	0.017129	ancestry
chromMAGMA	SBS	SBS13	ENSG00000189120	SP6	0.00296588	0.00521025	ancestry
chromMAGMA	SBS	SBS18	ENSG00000074266	EED	0.0231044	0.0166782	age
chromMAGMA	SBS	SBS18	ENSG00000108424	KPNB1	0.024861	0.0126612	age
chromMAGMA	SBS	SBS18	ENSG00000108433	GOSR2	0.00425705	0.0025079	age
chromMAGMA	SBS	SBS18	ENSG00000108468	CBX1	2.85909e-07	4.02185e-07	age
chromMAGMA	SBS	SBS18	ENSG00000110871	COQ5	0.0426686	0.072587	age
chromMAGMA	SBS	SBS18	ENSG00000110917	MLEC	0.0108922	0.0125369	age
chromMAGMA	SBS	SBS18	ENSG00000120071	KANSL1	9.25232e-05	0.000138824	age
chromMAGMA	SBS	SBS18	ENSG00000128714	HOXD13	0.00340127	0.00480225	age
chromMAGMA	SBS	SBS18	ENSG00000135097	MSI1	0.00615745	0.0118213	age
chromMAGMA	SBS	SBS18	ENSG00000135100	HNF1A	0.0133133	0.0139292	age
chromMAGMA	SBS	SBS18	ENSG00000170178	HOXD12	0.0153625	0.028265	age
chromMAGMA	SBS	SBS18	ENSG00000176681	LRRC37A	0.0419348	0.0356336	age
chromMAGMA	SBS	SBS18	ENSG00000185829	ARL17A	0.0286953	0.017032	age
chromMAGMA	SBS	SBS18	ENSG00000198933	TBKBP1	0.000581708	0.000572694	age
chromMAGMA	SBS	SBS18	ENSG00000238083	LRRC37A2	0.0023631	0.0011356	age
chromMAGMA	SBS	SBS18	ENSG00000074266	EED	0.0231044	0.0105031	ancestry
chromMAGMA	SBS	SBS18	ENSG00000108424	KPNB1	0.024861	0.0199363	ancestry
chromMAGMA	SBS	SBS18	ENSG00000108433	GOSR2	0.00425705	0.00399277	ancestry
chromMAGMA	SBS	SBS18	ENSG00000108468	CBX1	2.85909e-07	1.68052e-07	ancestry
chromMAGMA	SBS	SBS18	ENSG00000110871	COQ5	0.0426686	0.0288803	ancestry
chromMAGMA	SBS	SBS18	ENSG00000110917	MLEC	0.0108922	0.0133339	ancestry
chromMAGMA	SBS	SBS18	ENSG00000120071	KANSL1	9.25232e-05	6.49588e-05	ancestry
chromMAGMA	SBS	SBS18	ENSG00000128714	HOXD13	0.00340127	0.00256493	ancestry
chromMAGMA	SBS	SBS18	ENSG00000135097	MSI1	0.00615745	0.0327761	ancestry
chromMAGMA	SBS	SBS18	ENSG00000135100	HNF1A	0.0133133	0.0241108	ancestry
chromMAGMA	SBS	SBS18	ENSG00000170178	HOXD12	0.0153625	0.0121683	ancestry
chromMAGMA	SBS	SBS18	ENSG00000176681	LRRC37A	0.0419348	0.0683227	ancestry
chromMAGMA	SBS	SBS18	ENSG00000185829	ARL17A	0.0286953	0.0123641	ancestry
chromMAGMA	SBS	SBS18	ENSG00000198933	TBKBP1	0.000581708	0.000979386	ancestry
chromMAGMA	SBS	SBS18	ENSG00000238083	LRRC37A2	0.0023631	0.000332868	ancestry
chromMAGMA	SBS	SBS2	ENSG00000074855	ANO8	0.0437449	0.0457648	age
chromMAGMA	SBS	SBS2	ENSG00000127511	SIN3B	0.0453597	0.047223	age
chromMAGMA	SBS	SBS2	ENSG00000128713	HOXD11	0.00597384	0.00639301	age
chromMAGMA	SBS	SBS2	ENSG00000128714	HOXD13	0.0134738	0.0143083	age
chromMAGMA	SBS	SBS2	ENSG00000134690	CDCA8	0.0287415	0.0302977	age
chromMAGMA	SBS	SBS2	ENSG00000134697	GNL2	0.0349401	0.036576	age
chromMAGMA	SBS	SBS2	ENSG00000160111	CPAMD8	0.00287403	0.0029982	age
chromMAGMA	SBS	SBS2	ENSG00000163659	TIPARP	0.0294928	0.0260714	age
chromMAGMA	SBS	SBS2	ENSG00000167995	BEST1	0.0419783	0.0420442	age
chromMAGMA	SBS	SBS2	ENSG00000189120	SP6	0.00079175	0.000816207	age
chromMAGMA	SBS	SBS2	ENSG00000204683	C10orf113	0.018904	0.0199909	age
chromMAGMA	SBS	SBS2	ENSG00000074855	ANO8	0.0437449	0.0882573	ancestry
chromMAGMA	SBS	SBS2	ENSG00000127511	SIN3B	0.0453597	0.0705821	ancestry
chromMAGMA	SBS	SBS2	ENSG00000128713	HOXD11	0.00597384	0.0279239	ancestry
chromMAGMA	SBS	SBS2	ENSG00000128714	HOXD13	0.0134738	0.0541671	ancestry
chromMAGMA	SBS	SBS2	ENSG00000134690	CDCA8	0.0287415	0.0245164	ancestry
chromMAGMA	SBS	SBS2	ENSG00000134697	GNL2	0.0349401	0.0289781	ancestry
chromMAGMA	SBS	SBS2	ENSG00000160111	CPAMD8	0.00287403	0.00537869	ancestry
chromMAGMA	SBS	SBS2	ENSG00000163659	TIPARP	0.0294928	0.0875955	ancestry
chromMAGMA	SBS	SBS2	ENSG00000167995	BEST1	0.0419783	0.0601169	ancestry
chromMAGMA	SBS	SBS2	ENSG00000189120	SP6	0.00079175	0.00197282	ancestry
chromMAGMA	SBS	SBS2	ENSG00000204683	C10orf113	0.018904	0.054717	ancestry
chromMAGMA	SBS	SBS26	ENSG00000065618	COL17A1	0.00807074	0.00836169	age
chromMAGMA	SBS	SBS26	ENSG00000120075	HOXB5	0.00141431	0.0015022	age
chromMAGMA	SBS	SBS26	ENSG00000128710	HOXD10	9.3477e-17	6.80436e-17	age
chromMAGMA	SBS	SBS26	ENSG00000128713	HOXD11	0.00436082	0.00424687	age
chromMAGMA	SBS	SBS26	ENSG00000134825	TMEM258	0.017606	0.0152867	age
chromMAGMA	SBS	SBS26	ENSG00000141295	SCRN2	0.00153021	0.00159963	age
chromMAGMA	SBS	SBS26	ENSG00000148834	GSTO1	0.0153611	0.0147248	age
chromMAGMA	SBS	SBS26	ENSG00000153093	ACOXL	0.00633287	0.00560072	age
chromMAGMA	SBS	SBS26	ENSG00000157895	C12orf43	0.0114699	0.00971696	age
chromMAGMA	SBS	SBS26	ENSG00000159111	MRPL10	0.0291388	0.0270596	age
chromMAGMA	SBS	SBS26	ENSG00000167183	PRR15L	0.042833	0.0370047	age
chromMAGMA	SBS	SBS26	ENSG00000198933	TBKBP1	0.000102443	0.000107624	age
chromMAGMA	SBS	SBS26	ENSG00000260027	HOXB7	0.0184145	0.0174898	age
chromMAGMA	SBS	SBS26	ENSG00000065618	COL17A1	0.00807074	0.00936221	ancestry
chromMAGMA	SBS	SBS26	ENSG00000120075	HOXB5	0.00141431	0.00103722	ancestry
chromMAGMA	SBS	SBS26	ENSG00000128710	HOXD10	9.3477e-17	2.42263e-16	ancestry
chromMAGMA	SBS	SBS26	ENSG00000128713	HOXD11	0.00436082	0.00249653	ancestry
chromMAGMA	SBS	SBS26	ENSG00000134825	TMEM258	0.017606	0.0133147	ancestry
chromMAGMA	SBS	SBS26	ENSG00000141295	SCRN2	0.00153021	0.00176897	ancestry
chromMAGMA	SBS	SBS26	ENSG00000148834	GSTO1	0.0153611	0.0191336	ancestry
chromMAGMA	SBS	SBS26	ENSG00000153093	ACOXL	0.00633287	0.00669612	ancestry
chromMAGMA	SBS	SBS26	ENSG00000157895	C12orf43	0.0114699	0.0122624	ancestry
chromMAGMA	SBS	SBS26	ENSG00000159111	MRPL10	0.0291388	0.0291752	ancestry
chromMAGMA	SBS	SBS26	ENSG00000167183	PRR15L	0.042833	0.0312801	ancestry
chromMAGMA	SBS	SBS26	ENSG00000198933	TBKBP1	0.000102443	0.000122064	ancestry
chromMAGMA	SBS	SBS26	ENSG00000260027	HOXB7	0.0184145	0.0196573	ancestry
chromMAGMA	SBS	SBS3	ENSG00000053747	LAMA3	0.000319633	0.000371921	age
chromMAGMA	SBS	SBS3	ENSG00000107957	SH3PXD2A	0.0070075	0.0065108	age
chromMAGMA	SBS	SBS3	ENSG00000108468	CBX1	0.0455117	0.0502128	age
chromMAGMA	SBS	SBS3	ENSG00000114850	SSR3	0.018249	0.0156046	age
chromMAGMA	SBS	SBS3	ENSG00000115966	ATF2	0.0438337	0.0505035	age
chromMAGMA	SBS	SBS3	ENSG00000120071	KANSL1	0.0155562	0.0176837	age
chromMAGMA	SBS	SBS3	ENSG00000128714	HOXD13	0.0462389	0.0514841	age
chromMAGMA	SBS	SBS3	ENSG00000163655	GMPS	0.00147414	0.00173598	age
chromMAGMA	SBS	SBS3	ENSG00000163660	CCNL1	0.00654938	0.00646263	age
chromMAGMA	SBS	SBS3	ENSG00000198933	TBKBP1	0.00854002	0.00913477	age
chromMAGMA	SBS	SBS3	ENSG00000053747	LAMA3	0.000319633	8.83253e-05	ancestry
chromMAGMA	SBS	SBS3	ENSG00000107957	SH3PXD2A	0.0070075	0.00823963	ancestry
chromMAGMA	SBS	SBS3	ENSG00000108468	CBX1	0.0455117	0.0663892	ancestry
chromMAGMA	SBS	SBS3	ENSG00000114850	SSR3	0.018249	0.0280543	ancestry
chromMAGMA	SBS	SBS3	ENSG00000115966	ATF2	0.0438337	0.0568632	ancestry
chromMAGMA	SBS	SBS3	ENSG00000120071	KANSL1	0.0155562	0.0351493	ancestry
chromMAGMA	SBS	SBS3	ENSG00000128714	HOXD13	0.0462389	0.152026	ancestry
chromMAGMA	SBS	SBS3	ENSG00000163655	GMPS	0.00147414	0.000499231	ancestry
chromMAGMA	SBS	SBS3	ENSG00000163660	CCNL1	0.00654938	0.00128001	ancestry
chromMAGMA	SBS	SBS3	ENSG00000198933	TBKBP1	0.00854002	0.0128643	ancestry
chromMAGMA	SBS	SBS35	ENSG00000006025	OSBPL7	3.2247e-06	3.48748e-06	age
chromMAGMA	SBS	SBS35	ENSG00000053747	LAMA3	0.000681673	0.000826802	age
chromMAGMA	SBS	SBS35	ENSG00000108379	WNT3	0.023145	0.0350471	age
chromMAGMA	SBS	SBS35	ENSG00000141279	NPEPPS	0.00643131	0.00900232	age
chromMAGMA	SBS	SBS35	ENSG00000163659	TIPARP	0.0091617	0.0147889	age
chromMAGMA	SBS	SBS35	ENSG00000176681	LRRC37A	0.0103302	0.0108676	age
chromMAGMA	SBS	SBS35	ENSG00000178852	EFCAB13	0.0116364	0.0191574	age
chromMAGMA	SBS	SBS35	ENSG00000185829	ARL17A	8.25065e-13	1.51949e-12	age
chromMAGMA	SBS	SBS35	ENSG00000238083	LRRC37A2	0.000941419	0.00128024	age
chromMAGMA	SBS	SBS35	ENSG00000256655	TMEM75	2.09625e-05	3.48708e-05	age
chromMAGMA	SBS	SBS35	ENSG00000006025	OSBPL7	3.2247e-06	0.000374086	ancestry
chromMAGMA	SBS	SBS35	ENSG00000053747	LAMA3	0.000681673	0.00176196	ancestry
chromMAGMA	SBS	SBS35	ENSG00000108379	WNT3	0.023145	0.132438	ancestry
chromMAGMA	SBS	SBS35	ENSG00000141279	NPEPPS	0.00643131	0.0301255	ancestry
chromMAGMA	SBS	SBS35	ENSG00000163659	TIPARP	0.0091617	0.106042	ancestry
chromMAGMA	SBS	SBS35	ENSG00000176681	LRRC37A	0.0103302	0.0355035	ancestry
chromMAGMA	SBS	SBS35	ENSG00000178852	EFCAB13	0.0116364	0.0177072	ancestry
chromMAGMA	SBS	SBS35	ENSG00000185829	ARL17A	8.25065e-13	1.9635e-09	ancestry
chromMAGMA	SBS	SBS35	ENSG00000238083	LRRC37A2	0.000941419	0.0132089	ancestry
chromMAGMA	SBS	SBS35	ENSG00000256655	TMEM75	2.09625e-05	0.000218476	ancestry
chromMAGMA	SBS	SBS39	ENSG00000074266	EED	0.00171237	0.00122004	age
chromMAGMA	SBS	SBS39	ENSG00000108424	KPNB1	0.0206866	0.0122207	age
chromMAGMA	SBS	SBS39	ENSG00000108433	GOSR2	0.0113481	0.00815947	age
chromMAGMA	SBS	SBS39	ENSG00000108468	CBX1	1.8607e-09	2.82751e-09	age
chromMAGMA	SBS	SBS39	ENSG00000108883	EFTUD2	0.0388252	0.0407773	age
chromMAGMA	SBS	SBS39	ENSG00000110917	MLEC	0.0338596	0.0384939	age
chromMAGMA	SBS	SBS39	ENSG00000120071	KANSL1	6.03346e-05	8.90543e-05	age
chromMAGMA	SBS	SBS39	ENSG00000128714	HOXD13	0.000379589	0.000540296	age
chromMAGMA	SBS	SBS39	ENSG00000170178	HOXD12	0.000744794	0.00139976	age
chromMAGMA	SBS	SBS39	ENSG00000176681	LRRC37A	0.00696637	0.00598376	age
chromMAGMA	SBS	SBS39	ENSG00000185829	ARL17A	0.00163205	0.000910272	age
chromMAGMA	SBS	SBS39	ENSG00000198933	TBKBP1	0.000261102	0.000271862	age
chromMAGMA	SBS	SBS39	ENSG00000238083	LRRC37A2	3.04665e-05	1.34184e-05	age
chromMAGMA	SBS	SBS39	ENSG00000074266	EED	0.00171237	0.0014673	ancestry
chromMAGMA	SBS	SBS39	ENSG00000108424	KPNB1	0.0206866	0.0239491	ancestry
chromMAGMA	SBS	SBS39	ENSG00000108433	GOSR2	0.0113481	0.0126361	ancestry
chromMAGMA	SBS	SBS39	ENSG00000108468	CBX1	1.8607e-09	2.67884e-09	ancestry
chromMAGMA	SBS	SBS39	ENSG00000108883	EFTUD2	0.0388252	0.0422737	ancestry
chromMAGMA	SBS	SBS39	ENSG00000110917	MLEC	0.0338596	0.0306132	ancestry
chromMAGMA	SBS	SBS39	ENSG00000120071	KANSL1	6.03346e-05	5.66368e-05	ancestry
chromMAGMA	SBS	SBS39	ENSG00000128714	HOXD13	0.000379589	0.000170427	ancestry
chromMAGMA	SBS	SBS39	ENSG00000170178	HOXD12	0.000744794	0.000928569	ancestry
chromMAGMA	SBS	SBS39	ENSG00000176681	LRRC37A	0.00696637	0.00594445	ancestry
chromMAGMA	SBS	SBS39	ENSG00000185829	ARL17A	0.00163205	0.000279661	ancestry
chromMAGMA	SBS	SBS39	ENSG00000198933	TBKBP1	0.000261102	0.000305859	ancestry
chromMAGMA	SBS	SBS39	ENSG00000238083	LRRC37A2	3.04665e-05	7.93621e-06	ancestry
chromMAGMA	SBS	SBS40	ENSG00000002919	SNX11	0.00450048	0.00344542	age
chromMAGMA	SBS	SBS40	ENSG00000053747	LAMA3	0.0122222	0.0143083	age
chromMAGMA	SBS	SBS40	ENSG00000065621	GSTO2	0.0275745	0.0576676	age
chromMAGMA	SBS	SBS40	ENSG00000105072	C19orf44	0.000770618	0.0013883	age
chromMAGMA	SBS	SBS40	ENSG00000108379	WNT3	0.00721124	0.0116639	age
chromMAGMA	SBS	SBS40	ENSG00000110871	COQ5	0.0356813	0.053453	age
chromMAGMA	SBS	SBS40	ENSG00000110917	MLEC	0.000176628	0.000210988	age
chromMAGMA	SBS	SBS40	ENSG00000125637	PSD4	0.0460707	0.0661538	age
chromMAGMA	SBS	SBS40	ENSG00000128713	HOXD11	0.00534559	0.0039013	age
chromMAGMA	SBS	SBS40	ENSG00000128714	HOXD13	0.00463032	0.00298968	age
chromMAGMA	SBS	SBS40	ENSG00000135097	MSI1	0.0405	0.0604303	age
chromMAGMA	SBS	SBS40	ENSG00000135114	OASL	0.00779078	0.00964646	age
chromMAGMA	SBS	SBS40	ENSG00000136689	IL1RN	0.00968811	0.00701011	age
chromMAGMA	SBS	SBS40	ENSG00000136997	MYC	0.0027667	0.00551863	age
chromMAGMA	SBS	SBS40	ENSG00000141971	MVB12A	0.023111	0.050168	age
chromMAGMA	SBS	SBS40	ENSG00000160113	NR2F6	0.00431825	0.00840783	age
chromMAGMA	SBS	SBS40	ENSG00000160117	ANKLE1	0.0445568	0.0458751	age
chromMAGMA	SBS	SBS40	ENSG00000163655	GMPS	0.0167789	0.0213761	age
chromMAGMA	SBS	SBS40	ENSG00000163659	TIPARP	9.60435e-07	2.1072e-06	age
chromMAGMA	SBS	SBS40	ENSG00000163660	CCNL1	8.32951e-06	6.12801e-06	age
chromMAGMA	SBS	SBS40	ENSG00000163879	DNALI1	0.0422755	0.04869	age
chromMAGMA	SBS	SBS40	ENSG00000167995	BEST1	0.000133916	0.000159189	age
chromMAGMA	SBS	SBS40	ENSG00000173597	SULT1B1	0.00149607	0.00222472	age
chromMAGMA	SBS	SBS40	ENSG00000174125	TLR1	0.0201172	0.0197502	age
chromMAGMA	SBS	SBS40	ENSG00000180592	SKIDA1	0.0130779	0.0204888	age
chromMAGMA	SBS	SBS40	ENSG00000184922	FMNL1	0.0395813	0.042669	age
chromMAGMA	SBS	SBS40	ENSG00000204682	CASC10	0.00431953	0.00653009	age
chromMAGMA	SBS	SBS40	ENSG00000204683	C10orf113	0.00534246	0.00380021	age
chromMAGMA	SBS	SBS40	ENSG00000256655	TMEM75	0.0411607	0.0555967	age
chromMAGMA	SBS	SBS40	ENSG00000269307		0.0466658	0.036923	age
chromMAGMA	SBS	SBS40	ENSG00000002919	SNX11	0.00450048	0.00414915	ancestry
chromMAGMA	SBS	SBS40	ENSG00000053747	LAMA3	0.0122222	0.0242638	ancestry
chromMAGMA	SBS	SBS40	ENSG00000065621	GSTO2	0.0275745	0.0434668	ancestry
chromMAGMA	SBS	SBS40	ENSG00000105072	C19orf44	0.000770618	0.00138652	ancestry
chromMAGMA	SBS	SBS40	ENSG00000108379	WNT3	0.00721124	0.00808053	ancestry
chromMAGMA	SBS	SBS40	ENSG00000110871	COQ5	0.0356813	0.0172927	ancestry
chromMAGMA	SBS	SBS40	ENSG00000110917	MLEC	0.000176628	0.000130457	ancestry
chromMAGMA	SBS	SBS40	ENSG00000125637	PSD4	0.0460707	0.0555193	ancestry
chromMAGMA	SBS	SBS40	ENSG00000128713	HOXD11	0.00534559	0.00423142	ancestry
chromMAGMA	SBS	SBS40	ENSG00000128714	HOXD13	0.00463032	0.00382324	ancestry
chromMAGMA	SBS	SBS40	ENSG00000135097	MSI1	0.0405	0.0362525	ancestry
chromMAGMA	SBS	SBS40	ENSG00000135114	OASL	0.00779078	0.00649986	ancestry
chromMAGMA	SBS	SBS40	ENSG00000136689	IL1RN	0.00968811	0.00997674	ancestry
chromMAGMA	SBS	SBS40	ENSG00000136997	MYC	0.0027667	0.00313691	ancestry
chromMAGMA	SBS	SBS40	ENSG00000141971	MVB12A	0.023111	0.0328957	ancestry
chromMAGMA	SBS	SBS40	ENSG00000160113	NR2F6	0.00431825	0.00635979	ancestry
chromMAGMA	SBS	SBS40	ENSG00000160117	ANKLE1	0.0445568	0.0340706	ancestry
chromMAGMA	SBS	SBS40	ENSG00000163655	GMPS	0.0167789	0.0233163	ancestry
chromMAGMA	SBS	SBS40	ENSG00000163659	TIPARP	9.60435e-07	9.66689e-07	ancestry
chromMAGMA	SBS	SBS40	ENSG00000163660	CCNL1	8.32951e-06	7.75817e-06	ancestry
chromMAGMA	SBS	SBS40	ENSG00000163879	DNALI1	0.0422755	0.0563988	ancestry
chromMAGMA	SBS	SBS40	ENSG00000167995	BEST1	0.000133916	0.000132884	ancestry
chromMAGMA	SBS	SBS40	ENSG00000173597	SULT1B1	0.00149607	0.00324454	ancestry
chromMAGMA	SBS	SBS40	ENSG00000174125	TLR1	0.0201172	0.0183121	ancestry
chromMAGMA	SBS	SBS40	ENSG00000180592	SKIDA1	0.0130779	0.0146965	ancestry
chromMAGMA	SBS	SBS40	ENSG00000184922	FMNL1	0.0395813	0.0402151	ancestry
chromMAGMA	SBS	SBS40	ENSG00000204682	CASC10	0.00431953	0.00526338	ancestry
chromMAGMA	SBS	SBS40	ENSG00000204683	C10orf113	0.00534246	0.00623184	ancestry
chromMAGMA	SBS	SBS40	ENSG00000256655	TMEM75	0.0411607	0.0674498	ancestry
chromMAGMA	SBS	SBS40	ENSG00000269307		0.0466658	0.0471115	ancestry
chromMAGMA	SBS	SBS41	ENSG00000065618	COL17A1	0.0108769	0.0112264	age
chromMAGMA	SBS	SBS41	ENSG00000120075	HOXB5	0.0011787	0.00125315	age
chromMAGMA	SBS	SBS41	ENSG00000128710	HOXD10	3.04191e-16	2.16805e-16	age
chromMAGMA	SBS	SBS41	ENSG00000128713	HOXD11	0.00582786	0.00564375	age
chromMAGMA	SBS	SBS41	ENSG00000134825	TMEM258	0.028059	0.0243993	age
chromMAGMA	SBS	SBS41	ENSG00000141295	SCRN2	0.00235999	0.0024532	age
chromMAGMA	SBS	SBS41	ENSG00000148834	GSTO1	0.0177447	0.0169206	age
chromMAGMA	SBS	SBS41	ENSG00000153093	ACOXL	0.00992218	0.00875416	age
chromMAGMA	SBS	SBS41	ENSG00000157895	C12orf43	0.0153703	0.0129764	age
chromMAGMA	SBS	SBS41	ENSG00000159111	MRPL10	0.041748	0.0386698	age
chromMAGMA	SBS	SBS41	ENSG00000198933	TBKBP1	0.000188442	0.000196338	age
chromMAGMA	SBS	SBS41	ENSG00000260027	HOXB7	0.0193936	0.0183105	age
chromMAGMA	SBS	SBS41	ENSG00000065618	COL17A1	0.0108769	0.0126303	ancestry
chromMAGMA	SBS	SBS41	ENSG00000120075	HOXB5	0.0011787	0.000826249	ancestry
chromMAGMA	SBS	SBS41	ENSG00000128710	HOXD10	3.04191e-16	7.78696e-16	ancestry
chromMAGMA	SBS	SBS41	ENSG00000128713	HOXD11	0.00582786	0.00334789	ancestry
chromMAGMA	SBS	SBS41	ENSG00000134825	TMEM258	0.028059	0.0214512	ancestry
chromMAGMA	SBS	SBS41	ENSG00000141295	SCRN2	0.00235999	0.00268523	ancestry
chromMAGMA	SBS	SBS41	ENSG00000148834	GSTO1	0.0177447	0.0225114	ancestry
chromMAGMA	SBS	SBS41	ENSG00000153093	ACOXL	0.00992218	0.0105123	ancestry
chromMAGMA	SBS	SBS41	ENSG00000157895	C12orf43	0.0153703	0.0165347	ancestry
chromMAGMA	SBS	SBS41	ENSG00000159111	MRPL10	0.041748	0.0415925	ancestry
chromMAGMA	SBS	SBS41	ENSG00000198933	TBKBP1	0.000188442	0.000221526	ancestry
chromMAGMA	SBS	SBS41	ENSG00000260027	HOXB7	0.0193936	0.0206822	ancestry
chromMAGMA	SBS	SBS5	ENSG00000065618	COL17A1	0.00444403	0.00381666	age
chromMAGMA	SBS	SBS5	ENSG00000065621	GSTO2	0.0134638	0.0530071	age
chromMAGMA	SBS	SBS5	ENSG00000105072	C19orf44	0.00935453	0.0200114	age
chromMAGMA	SBS	SBS5	ENSG00000108468	CBX1	0.0259648	0.0340682	age
chromMAGMA	SBS	SBS5	ENSG00000110871	COQ5	0.0238513	0.0460615	age
chromMAGMA	SBS	SBS5	ENSG00000128710	HOXD10	6.62014e-11	8.13552e-11	age
chromMAGMA	SBS	SBS5	ENSG00000135097	MSI1	0.0258056	0.0498136	age
chromMAGMA	SBS	SBS5	ENSG00000136997	MYC	0.000649719	0.00226335	age
chromMAGMA	SBS	SBS5	ENSG00000141141	DDX52	0.00602391	0.0208765	age
chromMAGMA	SBS	SBS5	ENSG00000141295	SCRN2	0.04487	0.0430827	age
chromMAGMA	SBS	SBS5	ENSG00000153093	ACOXL	0.00015045	0.000293453	age
chromMAGMA	SBS	SBS5	ENSG00000157837	SPPL3	0.0285641	0.0751065	age
chromMAGMA	SBS	SBS5	ENSG00000157895	C12orf43	0.00210412	0.00453585	age
chromMAGMA	SBS	SBS5	ENSG00000159111	MRPL10	0.046668	0.0689646	age
chromMAGMA	SBS	SBS5	ENSG00000160111	CPAMD8	0.0264044	0.0497452	age
chromMAGMA	SBS	SBS5	ENSG00000163879	DNALI1	0.0368326	0.043662	age
chromMAGMA	SBS	SBS5	ENSG00000167183	PRR15L	0.0381347	0.0728693	age
chromMAGMA	SBS	SBS5	ENSG00000168234	TTC39C	0.0209859	0.0497558	age
chromMAGMA	SBS	SBS5	ENSG00000198933	TBKBP1	6.98481e-05	5.94485e-05	age
chromMAGMA	SBS	SBS5	ENSG00000065618	COL17A1	0.00444403	0.00517034	ancestry
chromMAGMA	SBS	SBS5	ENSG00000065621	GSTO2	0.0134638	0.0239131	ancestry
chromMAGMA	SBS	SBS5	ENSG00000105072	C19orf44	0.00935453	0.0197021	ancestry
chromMAGMA	SBS	SBS5	ENSG00000108468	CBX1	0.0259648	0.0385686	ancestry
chromMAGMA	SBS	SBS5	ENSG00000110871	COQ5	0.0238513	0.00657907	ancestry
chromMAGMA	SBS	SBS5	ENSG00000128710	HOXD10	6.62014e-11	1.43797e-10	ancestry
chromMAGMA	SBS	SBS5	ENSG00000135097	MSI1	0.0258056	0.00904881	ancestry
chromMAGMA	SBS	SBS5	ENSG00000136997	MYC	0.000649719	0.000632858	ancestry
chromMAGMA	SBS	SBS5	ENSG00000141141	DDX52	0.00602391	0.00801025	ancestry
chromMAGMA	SBS	SBS5	ENSG00000141295	SCRN2	0.04487	0.0477837	ancestry
chromMAGMA	SBS	SBS5	ENSG00000153093	ACOXL	0.00015045	0.000164778	ancestry
chromMAGMA	SBS	SBS5	ENSG00000157837	SPPL3	0.0285641	0.03185	ancestry
chromMAGMA	SBS	SBS5	ENSG00000157895	C12orf43	0.00210412	0.00275581	ancestry
chromMAGMA	SBS	SBS5	ENSG00000159111	MRPL10	0.046668	0.0435503	ancestry
chromMAGMA	SBS	SBS5	ENSG00000160111	CPAMD8	0.0264044	0.0264421	ancestry
chromMAGMA	SBS	SBS5	ENSG00000163879	DNALI1	0.0368326	0.0493509	ancestry
chromMAGMA	SBS	SBS5	ENSG00000167183	PRR15L	0.0381347	0.0290218	ancestry
chromMAGMA	SBS	SBS5	ENSG00000168234	TTC39C	0.0209859	0.0119572	ancestry
chromMAGMA	SBS	SBS5	ENSG00000198933	TBKBP1	6.98481e-05	0.000110618	ancestry
chromMAGMA	SBS	SBS8	ENSG00000115966	ATF2	0.0054791	0.00269699	age
chromMAGMA	SBS	SBS8	ENSG00000128652	HOXD3	0.000899428	0.00127107	age
chromMAGMA	SBS	SBS8	ENSG00000128709	HOXD9	0.0278223	0.0403243	age
chromMAGMA	SBS	SBS8	ENSG00000164363	SLC6A18	0.00330419	0.00355628	age
chromMAGMA	SBS	SBS8	ENSG00000170166	HOXD4	0.000456425	0.00096606	age
chromMAGMA	SBS	SBS8	ENSG00000175879	HOXD8	0.0239429	0.0220674	age
chromMAGMA	SBS	SBS8	ENSG00000115966	ATF2	0.0054791	0.00547638	ancestry
chromMAGMA	SBS	SBS8	ENSG00000128652	HOXD3	0.000899428	0.00114157	ancestry
chromMAGMA	SBS	SBS8	ENSG00000128709	HOXD9	0.0278223	0.0365024	ancestry
chromMAGMA	SBS	SBS8	ENSG00000164363	SLC6A18	0.00330419	0.00266573	ancestry
chromMAGMA	SBS	SBS8	ENSG00000170166	HOXD4	0.000456425	0.000627877	ancestry
chromMAGMA	SBS	SBS8	ENSG00000175879	HOXD8	0.0239429	0.0261321	ancestry

## Sheet: SD3_SNVs_in_Chromosome
Supplementary Data 3: Enrichment analyses of significantly mutated regulatory elements in functional annotations
Annotation.Category	Annotation.Name	Chromosome	Count	Total.Count	Percentage			Annotation.Category	Annotation.Name	Count	Total.Count	Percentage
General annotations	CTCF	chr1	221	13248	1.66818			General annotations	3' UTR	1041	57807	1.80082
General annotations	Coding	chr1	478	20926	2.28424			General annotations	5' UTR	1716	88744	1.93365
General annotations	Conserved	chr1	2814	329030	0.855241			General annotations	CTCF	2100	136490	1.53857
General annotations	DGF	chr1	3687	174051	2.11834			General annotations	Coding	4353	195824	2.22291
General annotations	DHS	chr1	2055	117097	1.75496			General annotations	Conserved	28767	3510526	0.81945
General annotations	DHS peaks	chr1	3543	152979	2.316			General annotations	DGF	41494	1891969	2.19316
General annotations	Enhancer	chr1	57	3878	1.46983			General annotations	DHS	25031	1374076	1.82166
General annotations	FANTOM5 Enhancer	chr1	290	18709	1.55006			General annotations	DHS peaks	41495	1786614	2.32255
General annotations	Fetal DHS	chr1	1123	63335	1.77311			General annotations	Enhancer	719	42974	1.6731
General annotations	H3K27ac (Hnisz)	chr1	123	7390	1.66441			General annotations	FANTOM5 Enhancer	3069	186053	1.64953
General annotations	H3K27ac (PGC2)	chr1	1384	70846	1.95353			General annotations	Fetal DHS	13946	746494	1.8682
General annotations	H3K4me1	chr1	1057	61019	1.73225			General annotations	H3K27ac (Hnisz)	1425	89612	1.59019
General annotations	H3K4me3	chr1	574	36487	1.57316			General annotations	H3K27ac (PGC2)	13787	734337	1.87748
General annotations	H3K9ac	chr1	537	37309	1.43933			General annotations	H3K4me1	12554	739181	1.69837
General annotations	Intron	chr1	288	17701	1.62703			General annotations	H3K4me3	6797	420637	1.61588
General annotations	Promoter Flanking	chr1	183	10441	1.75271			General annotations	H3K9ac	5843	390046	1.49803
General annotations	Promoter	chr1	58	3341	1.73601			General annotations	Intron	2811	172259	1.63185
General annotations	Repressed	chr1	3125	163330	1.9133			General annotations	Promoter	538	33474	1.60722
General annotations	Super Enhancer	chr1	9	852	1.05634			General annotations	Promoter Flanking	1711	102035	1.67688
General annotations	TFBS	chr1	868	66178	1.31161			General annotations	Repressed	41104	2225383	1.84705
General annotations	TSS	chr1	120	6602	1.81763			General annotations	Super Enhancer	87	8509	1.02245
General annotations	Transcribed	chr1	3854	184847	2.08497			General annotations	TFBS	10313	746028	1.38239
General annotations	3' UTR	chr1	116	5529	2.09803			General annotations	TSS	1228	68257	1.79908
General annotations	5' UTR	chr1	186	8633	2.15452			General annotations	Transcribed	44682	2112683	2.11494
General annotations	Weak Enhancer	chr1	537	27038	1.98609			General annotations	Weak Enhancer	4681	240864	1.94342
General annotations	CTCF	chr2	183	11488	1.59297			Chromatin states	Active_Enhancer	3115	197038	1.58091
General annotations	Coding	chr2	353	15415	2.28998			Chromatin states	Active_Promoter	1877	119432	1.57161
General annotations	Conserved	chr2	2702	307456	0.878825			Chromatin states	Active_Region	2209	126141	1.75121
General annotations	DGF	chr2	3339	160281	2.08322			Chromatin states	Insulator	2413	137070	1.76041
General annotations	DHS	chr2	2159	119694	1.80377			Chromatin states	Transcribed	8052	515772	1.56115
General annotations	DHS peaks	chr2	3570	156116	2.28676			Chromatin states	Weak_Enhancer	6974	438063	1.59201
General annotations	Enhancer	chr2	57	3692	1.54388			Chromatin states	Weak_Promoter	1461	103969	1.40523
General annotations	FANTOM5 Enhancer	chr2	215	15243	1.41048
General annotations	Fetal DHS	chr2	1208	65837	1.83483
General annotations	H3K27ac (Hnisz)	chr2	125	7834	1.59561
General annotations	H3K27ac (PGC2)	chr2	1264	63895	1.97825
General annotations	H3K4me1	chr2	1076	64586	1.666
General annotations	H3K4me3	chr2	499	33657	1.4826
General annotations	H3K9ac	chr2	437	31119	1.40429
General annotations	Intron	chr2	226	13427	1.68318
General annotations	Promoter Flanking	chr2	133	7751	1.71591
General annotations	Promoter	chr2	29	2301	1.26032
General annotations	Repressed	chr2	3597	195712	1.8379
General annotations	Super Enhancer	chr2	8	707	1.13154
General annotations	TFBS	chr2	849	65132	1.30351
General annotations	TSS	chr2	100	5455	1.83318
General annotations	Transcribed	chr2	3952	196132	2.01497
General annotations	3' UTR	chr2	62	4013	1.54498
General annotations	5' UTR	chr2	134	6177	2.16934
General annotations	Weak Enhancer	chr2	392	19612	1.99878
General annotations	CTCF	chr3	117	8154	1.43488
General annotations	Coding	chr3	260	12237	2.1247
General annotations	Conserved	chr3	2415	279143	0.865148
General annotations	DGF	chr3	2730	130586	2.09058
General annotations	DHS	chr3	1800	98532	1.82682
General annotations	DHS peaks	chr3	2945	127571	2.30852
General annotations	Enhancer	chr3	55	2692	2.04309
General annotations	FANTOM5 Enhancer	chr3	182	10921	1.66651
General annotations	Fetal DHS	chr3	1000	52695	1.89771
General annotations	H3K27ac (Hnisz)	chr3	90	6313	1.42563
General annotations	H3K27ac (PGC2)	chr3	939	50670	1.85317
General annotations	H3K4me1	chr3	883	52517	1.68136
General annotations	H3K4me3	chr3	434	27503	1.57801
General annotations	H3K9ac	chr3	383	25234	1.51779
General annotations	Intron	chr3	184	10700	1.71963
General annotations	Promoter Flanking	chr3	104	6142	1.69326
General annotations	Promoter	chr3	28	1926	1.45379
General annotations	Repressed	chr3	3048	167121	1.82383
General annotations	Super Enhancer	chr3	3	558	0.537634
General annotations	TFBS	chr3	670	50439	1.32834
General annotations	TSS	chr3	59	3582	1.64712
General annotations	Transcribed	chr3	2890	136311	2.12015
General annotations	3' UTR	chr3	63	3155	1.99683
General annotations	5' UTR	chr3	97	4813	2.01538
General annotations	Weak Enhancer	chr3	256	13873	1.84531
General annotations	CTCF	chr4	105	6558	1.6011
General annotations	Coding	chr4	192	8025	2.39252
General annotations	Conserved	chr4	1633	228143	0.715779
General annotations	DGF	chr4	2592	104753	2.47439
General annotations	DHS	chr4	1563	83993	1.86087
General annotations	DHS peaks	chr4	2582	107395	2.40421
General annotations	Enhancer	chr4	34	1890	1.79894
General annotations	FANTOM5 Enhancer	chr4	126	7535	1.6722
General annotations	Fetal DHS	chr4	843	42829	1.96829
General annotations	H3K27ac (Hnisz)	chr4	97	5595	1.73369
General annotations	H3K27ac (PGC2)	chr4	658	37066	1.77521
General annotations	H3K4me1	chr4	820	47322	1.73281
General annotations	H3K4me3	chr4	383	22878	1.6741
General annotations	H3K9ac	chr4	270	18033	1.49726
General annotations	Intron	chr4	107	6909	1.5487
General annotations	Promoter Flanking	chr4	74	4662	1.5873
General annotations	Promoter	chr4	17	1374	1.23726
General annotations	Repressed	chr4	2940	164725	1.78479
General annotations	Super Enhancer	chr4	7	400	1.75
General annotations	TFBS	chr4	556	40003	1.3899
General annotations	TSS	chr4	44	2400	1.83333
General annotations	Transcribed	chr4	3138	138007	2.2738
General annotations	3' UTR	chr4	48	2287	2.09882
General annotations	5' UTR	chr4	55	3111	1.76792
General annotations	Weak Enhancer	chr4	199	9375	2.12267
General annotations	CTCF	chr5	94	6949	1.35271
General annotations	Coding	chr5	187	8974	2.0838
General annotations	Conserved	chr5	2011	245702	0.818471
General annotations	DGF	chr5	2401	110386	2.17509
General annotations	DHS	chr5	1536	84977	1.80755
General annotations	DHS peaks	chr5	2517	110488	2.27808
General annotations	Enhancer	chr5	43	2381	1.80596
General annotations	FANTOM5 Enhancer	chr5	143	8784	1.62796
General annotations	Fetal DHS	chr5	820	45612	1.79777
General annotations	H3K27ac (Hnisz)	chr5	89	5589	1.59241
General annotations	H3K27ac (PGC2)	chr5	771	42815	1.80077
General annotations	H3K4me1	chr5	805	45901	1.75377
General annotations	H3K4me3	chr5	401	24190	1.65771
General annotations	H3K9ac	chr5	296	20841	1.42028
General annotations	Intron	chr5	158	8080	1.95545
General annotations	Promoter Flanking	chr5	78	5140	1.51751
General annotations	Promoter	chr5	23	1521	1.51216
General annotations	Repressed	chr5	2772	146584	1.89107
General annotations	Super Enhancer	chr5	4	477	0.838574
General annotations	TFBS	chr5	669	45141	1.48202
General annotations	TSS	chr5	48	2933	1.63655
General annotations	Transcribed	chr5	2546	124356	2.04735
General annotations	3' UTR	chr5	43	2656	1.61898
General annotations	5' UTR	chr5	55	3532	1.55719
General annotations	Weak Enhancer	chr5	246	11014	2.23352
General annotations	CTCF	chr6	122	7625	1.6
General annotations	Coding	chr6	217	10276	2.11172
General annotations	Conserved	chr6	1716	209196	0.820283
General annotations	DGF	chr6	2703	116258	2.325
General annotations	DHS	chr6	1546	84175	1.83665
General annotations	DHS peaks	chr6	2619	110643	2.36707
General annotations	Enhancer	chr6	48	2748	1.74672
General annotations	FANTOM5 Enhancer	chr6	190	11618	1.63539
General annotations	Fetal DHS	chr6	910	46166	1.97115
General annotations	H3K27ac (Hnisz)	chr6	77	5369	1.43416
General annotations	H3K27ac (PGC2)	chr6	921	45392	2.02899
General annotations	H3K4me1	chr6	739	44746	1.65154
General annotations	H3K4me3	chr6	394	25192	1.56399
General annotations	H3K9ac	chr6	314	21916	1.43274
General annotations	Intron	chr6	155	8850	1.75141
General annotations	Promoter Flanking	chr6	92	6111	1.50548
General annotations	Promoter	chr6	32	1779	1.79876
General annotations	Repressed	chr6	2496	137709	1.81252
General annotations	Super Enhancer	chr6	2	540	0.37037
General annotations	TFBS	chr6	681	46527	1.46367
General annotations	TSS	chr6	77	4011	1.91972
General annotations	Transcribed	chr6	2501	114348	2.18718
General annotations	3' UTR	chr6	50	3046	1.6415
General annotations	5' UTR	chr6	84	4333	1.93861
General annotations	Weak Enhancer	chr6	271	13342	2.03118
General annotations	CTCF	chr7	106	7204	1.4714
General annotations	Coding	chr7	228	9547	2.38818
General annotations	Conserved	chr7	1698	189948	0.893929
General annotations	DGF	chr7	2067	104494	1.9781
General annotations	DHS	chr7	1310	74032	1.76951
General annotations	DHS peaks	chr7	2180	95929	2.27251
General annotations	Enhancer	chr7	37	2147	1.72333
General annotations	FANTOM5 Enhancer	chr7	145	9177	1.58004
General annotations	Fetal DHS	chr7	699	39632	1.76373
General annotations	H3K27ac (Hnisz)	chr7	67	5224	1.28254
General annotations	H3K27ac (PGC2)	chr7	725	38893	1.86409
General annotations	H3K4me1	chr7	684	41867	1.63374
General annotations	H3K4me3	chr7	404	23588	1.71274
General annotations	H3K9ac	chr7	286	19975	1.43179
General annotations	Intron	chr7	144	8614	1.6717
General annotations	Promoter Flanking	chr7	100	5230	1.91205
General annotations	Promoter	chr7	28	1749	1.60091
General annotations	Repressed	chr7	2390	126759	1.88547
General annotations	Super Enhancer	chr7	3	441	0.680272
General annotations	TFBS	chr7	515	40425	1.27396
General annotations	TSS	chr7	55	3190	1.72414
General annotations	Transcribed	chr7	2149	104786	2.05085
General annotations	3' UTR	chr7	48	2927	1.6399
General annotations	5' UTR	chr7	76	4233	1.79542
General annotations	Weak Enhancer	chr7	231	11674	1.97876
General annotations	CTCF	chr8	89	5894	1.51001
General annotations	Coding	chr8	157	6991	2.24574
General annotations	Conserved	chr8	1446	158091	0.914663
General annotations	DGF	chr8	1513	90750	1.66722
General annotations	DHS	chr8	1126	69699	1.61552
General annotations	DHS peaks	chr8	1788	90681	1.97175
General annotations	Enhancer	chr8	33	2186	1.50961
General annotations	FANTOM5 Enhancer	chr8	126	7482	1.68404
General annotations	Fetal DHS	chr8	636	37852	1.68023
General annotations	H3K27ac (Hnisz)	chr8	60	4402	1.36302
General annotations	H3K27ac (PGC2)	chr8	628	35420	1.77301
General annotations	H3K4me1	chr8	693	37495	1.84825
General annotations	H3K4me3	chr8	300	19875	1.50943
General annotations	H3K9ac	chr8	233	16827	1.38468
General annotations	Intron	chr8	86	6224	1.38175
General annotations	Promoter Flanking	chr8	63	4134	1.52395
General annotations	Promoter	chr8	20	1218	1.64204
General annotations	Repressed	chr8	2312	126108	1.83335
General annotations	Super Enhancer	chr8	2	379	0.527704
General annotations	TFBS	chr8	497	36111	1.37631
General annotations	TSS	chr8	37	2476	1.49435
General annotations	Transcribed	chr8	1886	98375	1.91715
General annotations	3' UTR	chr8	46	2015	2.28288
General annotations	5' UTR	chr8	63	2726	2.31108
General annotations	Weak Enhancer	chr8	146	9342	1.56283
General annotations	CTCF	chr9	90	5468	1.64594
General annotations	Coding	chr9	181	8202	2.20678
General annotations	Conserved	chr9	1137	146722	0.774935
General annotations	DGF	chr9	1896	78081	2.42825
General annotations	DHS	chr9	1038	56553	1.83545
General annotations	DHS peaks	chr9	1743	74027	2.35455
General annotations	Enhancer	chr9	29	1699	1.70689
General annotations	FANTOM5 Enhancer	chr9	130	7282	1.78522
General annotations	Fetal DHS	chr9	565	31013	1.82182
General annotations	H3K27ac (Hnisz)	chr9	65	3556	1.8279
General annotations	H3K27ac (PGC2)	chr9	624	32961	1.89315
General annotations	H3K4me1	chr9	514	29552	1.73931
General annotations	H3K4me3	chr9	293	17245	1.69904
General annotations	H3K9ac	chr9	274	17074	1.60478
General annotations	Intron	chr9	100	7260	1.37741
General annotations	Promoter Flanking	chr9	74	3774	1.96078
General annotations	Promoter	chr9	21	1442	1.45631
General annotations	Repressed	chr9	1648	86878	1.89691
General annotations	Super Enhancer	chr9	4	372	1.07527
General annotations	TFBS	chr9	430	30121	1.42758
General annotations	TSS	chr9	50	2704	1.84911
General annotations	Transcribed	chr9	1501	71282	2.10572
General annotations	3' UTR	chr9	36	2410	1.49378
General annotations	5' UTR	chr9	79	3633	2.17451
General annotations	Weak Enhancer	chr9	204	9482	2.15144
General annotations	CTCF	chr10	99	6681	1.48181
General annotations	Coding	chr10	185	8417	2.19793
General annotations	Conserved	chr10	1425	181803	0.783815
General annotations	DGF	chr10	1806	90906	1.98667
General annotations	DHS	chr10	1181	67271	1.75559
General annotations	DHS peaks	chr10	1985	87909	2.25802
General annotations	Enhancer	chr10	34	2221	1.53084
General annotations	FANTOM5 Enhancer	chr10	151	9150	1.65027
General annotations	Fetal DHS	chr10	694	37599	1.84579
General annotations	H3K27ac (Hnisz)	chr10	69	4351	1.58584
General annotations	H3K27ac (PGC2)	chr10	714	36946	1.93255
General annotations	H3K4me1	chr10	559	35233	1.58658
General annotations	H3K4me3	chr10	293	19554	1.49841
General annotations	H3K9ac	chr10	278	19030	1.46085
General annotations	Intron	chr10	110	7388	1.4889
General annotations	Promoter Flanking	chr10	60	4718	1.27173
General annotations	Promoter	chr10	27	1411	1.91354
General annotations	Repressed	chr10	1890	103093	1.8333
General annotations	Super Enhancer	chr10	7	395	1.77215
General annotations	TFBS	chr10	492	35624	1.38109
General annotations	TSS	chr10	50	2892	1.72891
General annotations	Transcribed	chr10	2359	113390	2.08043
General annotations	3' UTR	chr10	44	2452	1.79445
General annotations	5' UTR	chr10	72	3563	2.02077
General annotations	Weak Enhancer	chr10	236	13019	1.81274
General annotations	CTCF	chr11	100	6984	1.43184
General annotations	Coding	chr11	252	11522	2.18712
General annotations	Conserved	chr11	1393	172143	0.809211
General annotations	DGF	chr11	2008	91009	2.20638
General annotations	DHS	chr11	1165	65680	1.77375
General annotations	DHS peaks	chr11	2022	85899	2.35393
General annotations	Enhancer	chr11	26	1942	1.33883
General annotations	FANTOM5 Enhancer	chr11	171	9442	1.81106
General annotations	Fetal DHS	chr11	633	35952	1.76068
General annotations	H3K27ac (Hnisz)	chr11	58	3994	1.45218
General annotations	H3K27ac (PGC2)	chr11	688	37773	1.82141
General annotations	H3K4me1	chr11	577	33062	1.74521
General annotations	H3K4me3	chr11	336	20245	1.65967
General annotations	H3K9ac	chr11	318	20172	1.57644
General annotations	Intron	chr11	158	9757	1.61935
General annotations	Promoter Flanking	chr11	78	4740	1.64557
General annotations	Promoter	chr11	36	1906	1.88877
General annotations	Repressed	chr11	1839	97912	1.87822
General annotations	Super Enhancer	chr11	5	462	1.08225
General annotations	TFBS	chr11	480	35067	1.36881
General annotations	TSS	chr11	64	3370	1.89911
General annotations	Transcribed	chr11	2292	108096	2.12034
General annotations	3' UTR	chr11	49	2985	1.64154
General annotations	5' UTR	chr11	72	4570	1.57549
General annotations	Weak Enhancer	chr11	273	14015	1.94791
General annotations	CTCF	chr12	103	6442	1.59888
General annotations	Coding	chr12	252	11410	2.20859
General annotations	Conserved	chr12	1369	167621	0.816723
General annotations	DGF	chr12	1923	91576	2.0999
General annotations	DHS	chr12	1162	65384	1.77719
General annotations	DHS peaks	chr12	2000	85369	2.34277
General annotations	Enhancer	chr12	25	2201	1.13585
General annotations	FANTOM5 Enhancer	chr12	171	9654	1.77129
General annotations	Fetal DHS	chr12	604	35685	1.69259
General annotations	H3K27ac (Hnisz)	chr12	59	4341	1.35913
General annotations	H3K27ac (PGC2)	chr12	681	36313	1.87536
General annotations	H3K4me1	chr12	570	36053	1.58101
General annotations	H3K4me3	chr12	315	21138	1.49021
General annotations	H3K9ac	chr12	269	19010	1.41504
General annotations	Intron	chr12	154	10255	1.50171
General annotations	Promoter Flanking	chr12	92	5451	1.68776
General annotations	Promoter	chr12	21	1638	1.28205
General annotations	Repressed	chr12	1868	102461	1.82313
General annotations	Super Enhancer	chr12	2	440	0.454545
General annotations	TFBS	chr12	457	35668	1.28126
General annotations	TSS	chr12	55	3406	1.6148
General annotations	Transcribed	chr12	2448	113710	2.15284
General annotations	3' UTR	chr12	54	2979	1.81269
General annotations	5' UTR	chr12	90	4303	2.09156
General annotations	Weak Enhancer	chr12	235	12909	1.82044
General annotations	CTCF	chr13	52	3689	1.4096
General annotations	Coding	chr13	82	3585	2.28731
General annotations	Conserved	chr13	794	106398	0.746255
General annotations	DGF	chr13	1373	55939	2.45446
General annotations	DHS	chr13	877	45270	1.93727
General annotations	DHS peaks	chr13	1457	58454	2.49256
General annotations	Enhancer	chr13	21	1044	2.01149
General annotations	FANTOM5 Enhancer	chr13	78	4595	1.6975
General annotations	Fetal DHS	chr13	501	24099	2.07892
General annotations	H3K27ac (Hnisz)	chr13	37	2971	1.24537
General annotations	H3K27ac (PGC2)	chr13	357	19876	1.79614
General annotations	H3K4me1	chr13	434	24746	1.75382
General annotations	H3K4me3	chr13	197	12041	1.63608
General annotations	H3K9ac	chr13	124	9642	1.28604
General annotations	Intron	chr13	51	3364	1.51605
General annotations	Promoter Flanking	chr13	43	2840	1.51408
General annotations	Promoter	chr13	10	703	1.42248
General annotations	Repressed	chr13	1569	85550	1.83402
General annotations	Super Enhancer	chr13	3	209	1.43541
General annotations	TFBS	chr13	311	21964	1.41595
General annotations	TSS	chr13	36	1397	2.57695
General annotations	Transcribed	chr13	1893	92239	2.05228
General annotations	3' UTR	chr13	20	1250	1.6
General annotations	5' UTR	chr13	36	1599	2.25141
General annotations	Weak Enhancer	chr13	110	6310	1.74326
General annotations	CTCF	chr14	57	4740	1.20253
General annotations	Coding	chr14	126	6128	2.05614
General annotations	Conserved	chr14	995	128188	0.776204
General annotations	DGF	chr14	1388	58410	2.37631
General annotations	DHS	chr14	852	43038	1.97965
General annotations	DHS peaks	chr14	1330	56002	2.37492
General annotations	Enhancer	chr14	20	1396	1.43266
General annotations	FANTOM5 Enhancer	chr14	115	6329	1.81703
General annotations	Fetal DHS	chr14	470	23667	1.98589
General annotations	H3K27ac (Hnisz)	chr14	47	2647	1.7756
General annotations	H3K27ac (PGC2)	chr14	464	24502	1.89372
General annotations	H3K4me1	chr14	385	23320	1.65094
General annotations	H3K4me3	chr14	252	13574	1.85649
General annotations	H3K9ac	chr14	205	12521	1.63725
General annotations	Intron	chr14	88	5249	1.67651
General annotations	Promoter Flanking	chr14	52	3401	1.52896
General annotations	Promoter	chr14	13	1086	1.19705
General annotations	Repressed	chr14	1302	71705	1.81577
General annotations	Super Enhancer	chr14	1	261	0.383142
General annotations	TFBS	chr14	355	23699	1.49795
General annotations	TSS	chr14	28	2423	1.15559
General annotations	Transcribed	chr14	1765	81543	2.1645
General annotations	3' UTR	chr14	34	2097	1.62136
General annotations	5' UTR	chr14	104	7606	1.36734
General annotations	Weak Enhancer	chr14	152	8196	1.85456
General annotations	CTCF	chr15	70	4739	1.4771
General annotations	Coding	chr15	137	7077	1.93585
General annotations	Conserved	chr15	687	99986	0.687096
General annotations	DGF	chr15	1484	58921	2.51863
General annotations	DHS	chr15	850	41356	2.05532
General annotations	DHS peaks	chr15	1356	54177	2.50291
General annotations	Enhancer	chr15	40	1448	2.76243
General annotations	FANTOM5 Enhancer	chr15	109	6543	1.6659
General annotations	Fetal DHS	chr15	487	23159	2.10285
General annotations	H3K27ac (Hnisz)	chr15	42	2676	1.56951
General annotations	H3K27ac (PGC2)	chr15	460	25237	1.82272
General annotations	H3K4me1	chr15	406	22062	1.84027
General annotations	H3K4me3	chr15	200	12900	1.55039
General annotations	H3K9ac	chr15	213	13417	1.58754
General annotations	Intron	chr15	111	6709	1.65449
General annotations	Promoter Flanking	chr15	69	3660	1.88525
General annotations	Promoter	chr15	17	1182	1.43824
General annotations	Repressed	chr15	1014	55065	1.84146
General annotations	Super Enhancer	chr15	4	305	1.31148
General annotations	TFBS	chr15	327	22612	1.44613
General annotations	TSS	chr15	37	2212	1.67269
General annotations	Transcribed	chr15	1400	62240	2.24936
General annotations	3' UTR	chr15	26	2536	1.02524
General annotations	5' UTR	chr15	55	3379	1.6277
General annotations	Weak Enhancer	chr15	189	9434	2.00339
General annotations	CTCF	chr16	73	5127	1.42383
General annotations	Coding	chr16	186	8536	2.17901
General annotations	Conserved	chr16	865	108694	0.795812
General annotations	DGF	chr16	1321	57442	2.29971
General annotations	DHS	chr16	711	39083	1.81921
General annotations	DHS peaks	chr16	1150	50797	2.26391
General annotations	Enhancer	chr16	28	1378	2.03193
General annotations	FANTOM5 Enhancer	chr16	124	7235	1.71389
General annotations	Fetal DHS	chr16	437	22121	1.9755
General annotations	H3K27ac (Hnisz)	chr16	51	2474	2.06144
General annotations	H3K27ac (PGC2)	chr16	459	25388	1.80794
General annotations	H3K4me1	chr16	365	20557	1.77555
General annotations	H3K4me3	chr16	268	13968	1.91867
General annotations	H3K9ac	chr16	268	14587	1.83725
General annotations	Intron	chr16	133	7841	1.69621
General annotations	Promoter Flanking	chr16	60	3630	1.65289
General annotations	Promoter	chr16	30	1349	2.22387
General annotations	Repressed	chr16	1020	55062	1.85246
General annotations	Super Enhancer	chr16	3	311	0.96463
General annotations	TFBS	chr16	338	23696	1.4264
General annotations	TSS	chr16	64	3294	1.94293
General annotations	Transcribed	chr16	1397	64167	2.17713
General annotations	3' UTR	chr16	45	2275	1.97802
General annotations	5' UTR	chr16	64	3601	1.77728
General annotations	Weak Enhancer	chr16	174	9407	1.84969
General annotations	CTCF	chr17	97	5601	1.73183
General annotations	Coding	chr17	264	12003	2.19945
General annotations	Conserved	chr17	757	117658	0.64339
General annotations	DGF	chr17	1792	67355	2.66053
General annotations	DHS	chr17	937	42989	2.17963
General annotations	DHS peaks	chr17	1371	57107	2.40076
General annotations	Enhancer	chr17	40	1935	2.06718
General annotations	FANTOM5 Enhancer	chr17	168	9374	1.79219
General annotations	Fetal DHS	chr17	528	24694	2.13817
General annotations	H3K27ac (Hnisz)	chr17	52	2593	2.0054
General annotations	H3K27ac (PGC2)	chr17	515	30115	1.71011
General annotations	H3K4me1	chr17	409	21057	1.94235
General annotations	H3K4me3	chr17	306	16260	1.88192
General annotations	H3K9ac	chr17	320	18481	1.73151
General annotations	Intron	chr17	164	10667	1.53745
General annotations	Promoter Flanking	chr17	73	4681	1.5595
General annotations	Promoter	chr17	34	1728	1.96759
General annotations	Repressed	chr17	808	43137	1.8731
General annotations	Super Enhancer	chr17	10	380	2.63158
General annotations	TFBS	chr17	474	27017	1.75445
General annotations	TSS	chr17	85	4224	2.01231
General annotations	Transcribed	chr17	1216	53526	2.27179
General annotations	3' UTR	chr17	65	3042	2.13675
General annotations	5' UTR	chr17	104	4697	2.21418
General annotations	Weak Enhancer	chr17	236	11916	1.98053
General annotations	CTCF	chr18	50	3213	1.55618
General annotations	Coding	chr18	71	3164	2.24399
General annotations	Conserved	chr18	641	81872	0.782929
General annotations	DGF	chr18	1078	45094	2.39056
General annotations	DHS	chr18	664	36463	1.82102
General annotations	DHS peaks	chr18	1167	47188	2.47309
General annotations	Enhancer	chr18	12	1039	1.15496
General annotations	FANTOM5 Enhancer	chr18	69	4147	1.66385
General annotations	Fetal DHS	chr18	378	20265	1.86528
General annotations	H3K27ac (Hnisz)	chr18	39	2417	1.61357
General annotations	H3K27ac (PGC2)	chr18	341	16634	2.05002
General annotations	H3K4me1	chr18	341	20122	1.69466
General annotations	H3K4me3	chr18	152	9929	1.53087
General annotations	H3K9ac	chr18	128	8293	1.54347
General annotations	Intron	chr18	39	2833	1.37663
General annotations	Promoter Flanking	chr18	52	2257	2.30394
General annotations	Promoter	chr18	9	531	1.69492
General annotations	Repressed	chr18	1259	68367	1.84153
General annotations	Super Enhancer	chr18	2	166	1.20482
General annotations	TFBS	chr18	241	17847	1.35037
General annotations	TSS	chr18	23	1221	1.8837
General annotations	Transcribed	chr18	1550	73679	2.10372
General annotations	3' UTR	chr18	15	889	1.68729
General annotations	5' UTR	chr18	23	1346	1.70877
General annotations	Weak Enhancer	chr18	133	6105	2.17854
General annotations	CTCF	chr19	72	4358	1.65213
General annotations	Coding	chr19	282	11952	2.35944
General annotations	Conserved	chr19	855	77999	1.09617
General annotations	DGF	chr19	934	44414	2.10294
General annotations	DHS	chr19	471	25338	1.85887
General annotations	DHS peaks	chr19	725	32930	2.20164
General annotations	Enhancer	chr19	22	1387	1.58616
General annotations	FANTOM5 Enhancer	chr19	116	7312	1.58643
General annotations	Fetal DHS	chr19	263	14113	1.86353
General annotations	H3K27ac (Hnisz)	chr19	36	1735	2.07493
General annotations	H3K27ac (PGC2)	chr19	367	19532	1.87897
General annotations	H3K4me1	chr19	250	15234	1.64107
General annotations	H3K4me3	chr19	282	16790	1.67957
General annotations	H3K9ac	chr19	196	13444	1.4579
General annotations	Intron	chr19	191	10296	1.85509
General annotations	Promoter Flanking	chr19	84	4740	1.77215
General annotations	Promoter	chr19	28	1849	1.51433
General annotations	Repressed	chr19	547	29631	1.84604
General annotations	Super Enhancer	chr19	4	311	1.28617
General annotations	TFBS	chr19	282	17581	1.604
General annotations	TSS	chr19	85	3861	2.2015
General annotations	Transcribed	chr19	815	38150	2.1363
General annotations	3' UTR	chr19	70	3229	2.16785
General annotations	5' UTR	chr19	105	4786	2.1939
General annotations	Weak Enhancer	chr19	133	7845	1.69535
General annotations	CTCF	chr20	62	3833	1.61753
General annotations	Coding	chr20	119	5063	2.35039
General annotations	Conserved	chr20	754	80179	0.940396
General annotations	DGF	chr20	897	48526	1.84849
General annotations	DHS	chr20	589	34574	1.70359
General annotations	DHS peaks	chr20	1045	45135	2.31528
General annotations	Enhancer	chr20	22	1291	1.70411
General annotations	FANTOM5 Enhancer	chr20	82	5330	1.53846
General annotations	Fetal DHS	chr20	342	18913	1.80828
General annotations	H3K27ac (Hnisz)	chr20	28	2119	1.32138
General annotations	H3K27ac (PGC2)	chr20	365	19595	1.86272
General annotations	H3K4me1	chr20	268	17128	1.56469
General annotations	H3K4me3	chr20	142	10251	1.38523
General annotations	H3K9ac	chr20	147	11058	1.32935
General annotations	Intron	chr20	79	4371	1.80737
General annotations	Promoter Flanking	chr20	31	2138	1.44995
General annotations	Promoter	chr20	16	886	1.80587
General annotations	Repressed	chr20	745	39943	1.86516
General annotations	Super Enhancer	chr20	1	241	0.414938
General annotations	TFBS	chr20	284	22492	1.26267
General annotations	TSS	chr20	41	2418	1.69562
General annotations	Transcribed	chr20	674	33831	1.99226
General annotations	3' UTR	chr20	35	1509	2.31942
General annotations	5' UTR	chr20	39	2086	1.86961
General annotations	Weak Enhancer	chr20	119	6245	1.90552
General annotations	CTCF	chr21	27	1920	1.40625
General annotations	Coding	chr21	40	2096	1.9084
General annotations	Conserved	chr21	355	47437	0.748361
General annotations	DGF	chr21	525	24081	2.18014
General annotations	DHS	chr21	321	17130	1.87391
General annotations	DHS peaks	chr21	520	22206	2.34171
General annotations	Enhancer	chr21	10	720	1.38889
General annotations	FANTOM5 Enhancer	chr21	32	2161	1.4808
General annotations	Fetal DHS	chr21	196	9608	2.03997
General annotations	H3K27ac (Hnisz)	chr21	17	1073	1.58434
General annotations	H3K27ac (PGC2)	chr21	223	10048	2.21935
General annotations	H3K4me1	chr21	128	8689	1.47313
General annotations	H3K4me3	chr21	106	5879	1.80303
General annotations	H3K9ac	chr21	73	4999	1.46029
General annotations	Intron	chr21	39	1879	2.07557
General annotations	Promoter Flanking	chr21	20	1048	1.9084
General annotations	Promoter	chr21	7	439	1.59453
General annotations	Repressed	chr21	492	29414	1.67267
General annotations	Super Enhancer	chr21	1	109	0.917431
General annotations	TFBS	chr21	106	9370	1.13127
General annotations	TSS	chr21	11	810	1.35802
General annotations	Transcribed	chr21	555	25176	2.20448
General annotations	3' UTR	chr21	20	715	2.7972
General annotations	5' UTR	chr21	19	1036	1.83398
General annotations	Weak Enhancer	chr21	55	2806	1.96009
General annotations	CTCF	chr22	49	2865	1.7103
General annotations	Coding	chr22	104	4278	2.43104
General annotations	Conserved	chr22	305	47117	0.647325
General annotations	DGF	chr22	832	30738	2.70675
General annotations	DHS	chr22	355	19444	1.82576
General annotations	DHS peaks	chr22	587	25535	2.29881
General annotations	Enhancer	chr22	15	789	1.90114
General annotations	FANTOM5 Enhancer	chr22	56	3578	1.56512
General annotations	Fetal DHS	chr22	212	11672	1.81631
General annotations	H3K27ac (Hnisz)	chr22	22	1115	1.97309
General annotations	H3K27ac (PGC2)	chr22	239	14420	1.65742
General annotations	H3K4me1	chr22	162	9148	1.77088
General annotations	H3K4me3	chr22	138	7557	1.82612
General annotations	H3K9ac	chr22	161	9471	1.69993
General annotations	Intron	chr22	46	3885	1.18404
General annotations	Promoter Flanking	chr22	39	1833	2.12766
General annotations	Promoter	chr22	16	778	2.05656
General annotations	Repressed	chr22	334	17536	1.90465
General annotations	Super Enhancer	chr22	2	193	1.03627
General annotations	TFBS	chr22	177	12206	1.45011
General annotations	TSS	chr22	26	1697	1.53212
General annotations	Transcribed	chr22	395	17712	2.23013
General annotations	3' UTR	chr22	21	1807	1.16215
General annotations	5' UTR	chr22	44	1995	2.20551
General annotations	Weak Enhancer	chr22	101	5067	1.99329
General annotations	CTCF	chrX	62	3710	1.67116
General annotations	DGF	chrX	1205	57918	2.08053
General annotations	DHS	chrX	763	42304	1.80361
General annotations	DHS peaks	chrX	1293	52077	2.48286
General annotations	Enhancer	chrX	11	870	1.26437
General annotations	FANTOM5 Enhancer	chrX	80	4452	1.79695
General annotations	Fetal DHS	chrX	397	19976	1.98738
General annotations	H3K27ac (Hnisz)	chrX	75	3834	1.95618
General annotations	H3K4me1	chrX	429	27765	1.54511
General annotations	H3K4me3	chrX	128	9936	1.28824
General annotations	H3K9ac	chrX	113	7593	1.48821
General annotations	Promoter Flanking	chrX	57	3513	1.62254
General annotations	Promoter	chrX	18	1337	1.3463
General annotations	Repressed	chrX	2089	111581	1.87218
General annotations	TFBS	chrX	254	21108	1.20334
General annotations	TSS	chrX	33	1679	1.96546
General annotations	Transcribed	chrX	1506	66780	2.25517
General annotations	3' UTR	chrX	31	2004	1.54691
General annotations	5' UTR	chrX	60	2986	2.00938
General annotations	Weak Enhancer	chrX	53	2838	1.86751
Chromatin states	Active_Enhancer	chr1	109	19546	0.557659
Chromatin states	Active_Promoter	chr1	114	11960	0.953177
Chromatin states	Active_Region	chr1	36	11213	0.321056
Chromatin states	Insulator	chr1	60	13259	0.452523
Chromatin states	Transcribed	chr1	142	50448	0.281478
Chromatin states	Weak_Enhancer	chr1	212	44599	0.475347
Chromatin states	Weak_Promoter	chr1	23	9705	0.236991
Chromatin states	Active_Enhancer	chr2	95	16831	0.564435
Chromatin states	Active_Promoter	chr2	86	8236	1.0442
Chromatin states	Active_Region	chr2	35	10827	0.323266
Chromatin states	Insulator	chr2	63	10700	0.588785
Chromatin states	Transcribed	chr2	43	42710	0.100679
Chromatin states	Weak_Enhancer	chr2	179	37084	0.482688
Chromatin states	Weak_Promoter	chr2	11	7253	0.151661
Chromatin states	Active_Enhancer	chr3	84	13914	0.603708
Chromatin states	Active_Promoter	chr3	48	6752	0.7109
Chromatin states	Active_Region	chr3	23	9692	0.237309
Chromatin states	Insulator	chr3	41	9019	0.454596
Chromatin states	Transcribed	chr3	44	33080	0.133011
Chromatin states	Weak_Enhancer	chr3	147	29727	0.4945
Chromatin states	Weak_Promoter	chr3	15	5555	0.270027
Chromatin states	Active_Enhancer	chr4	34	9102	0.373544
Chromatin states	Active_Promoter	chr4	36	4494	0.801068
Chromatin states	Active_Region	chr4	24	7897	0.303913
Chromatin states	Insulator	chr4	38	6631	0.573066
Chromatin states	Transcribed	chr4	17	24165	0.0703497
Chromatin states	Weak_Enhancer	chr4	71	17995	0.394554
Chromatin states	Weak_Promoter	chr4	6	4503	0.133245
Chromatin states	Active_Enhancer	chr5	61	11566	0.527408
Chromatin states	Active_Promoter	chr5	63	5603	1.1244
Chromatin states	Active_Region	chr5	29	8122	0.357055
Chromatin states	Insulator	chr5	17	7678	0.221412
Chromatin states	Transcribed	chr5	41	27404	0.149613
Chromatin states	Weak_Enhancer	chr5	115	23362	0.492252
Chromatin states	Weak_Promoter	chr5	7	4904	0.142741
Chromatin states	Active_Enhancer	chr6	74	11922	0.620701
Chromatin states	Active_Promoter	chr6	107	6740	1.58754
Chromatin states	Active_Region	chr6	23	7886	0.291656
Chromatin states	Insulator	chr6	25	7640	0.327225
Chromatin states	Transcribed	chr6	51	25988	0.196244
Chromatin states	Weak_Enhancer	chr6	121	26491	0.456759
Chromatin states	Weak_Promoter	chr6	8	5742	0.139324
Chromatin states	Active_Enhancer	chr7	56	9511	0.588792
Chromatin states	Active_Promoter	chr7	47	5639	0.833481
Chromatin states	Active_Region	chr7	15	6061	0.247484
Chromatin states	Insulator	chr7	42	7490	0.560748
Chromatin states	Transcribed	chr7	73	25175	0.28997
Chromatin states	Weak_Enhancer	chr7	92	22507	0.408762
Chromatin states	Weak_Promoter	chr7	23	5444	0.422483
Chromatin states	Active_Enhancer	chr8	61	9668	0.630947
Chromatin states	Active_Promoter	chr8	52	4615	1.12676
Chromatin states	Active_Region	chr8	26	6302	0.412567
Chromatin states	Insulator	chr8	37	6591	0.561372
Chromatin states	Transcribed	chr8	64	18607	0.343957
Chromatin states	Weak_Enhancer	chr8	134	20219	0.662743
Chromatin states	Weak_Promoter	chr8	8	4093	0.195456
Chromatin states	Active_Enhancer	chr9	39	8848	0.440778
Chromatin states	Active_Promoter	chr9	52	5065	1.02665
Chromatin states	Active_Region	chr9	20	5597	0.357334
Chromatin states	Insulator	chr9	11	5647	0.194794
Chromatin states	Transcribed	chr9	42	22672	0.185251
Chromatin states	Weak_Enhancer	chr9	83	18743	0.442832
Chromatin states	Weak_Promoter	chr9	6	4494	0.133511
Chromatin states	Active_Enhancer	chr10	66	9401	0.702053
Chromatin states	Active_Promoter	chr10	39	5093	0.765757
Chromatin states	Active_Region	chr10	17	5751	0.295601
Chromatin states	Insulator	chr10	18	6346	0.283643
Chromatin states	Transcribed	chr10	33	22671	0.14556
Chromatin states	Weak_Enhancer	chr10	111	20724	0.535611
Chromatin states	Weak_Promoter	chr10	7	4573	0.153072
Chromatin states	Active_Enhancer	chr11	58	10540	0.550285
Chromatin states	Active_Promoter	chr11	57	6322	0.901613
Chromatin states	Active_Region	chr11	16	6402	0.249922
Chromatin states	Insulator	chr11	14	7336	0.19084
Chromatin states	Transcribed	chr11	48	24546	0.195551
Chromatin states	Weak_Enhancer	chr11	81	22323	0.362854
Chromatin states	Weak_Promoter	chr11	11	5225	0.210526
Chromatin states	Active_Enhancer	chr12	76	10272	0.739875
Chromatin states	Active_Promoter	chr12	68	6104	1.11402
Chromatin states	Active_Region	chr12	20	6898	0.289939
Chromatin states	Insulator	chr12	20	6640	0.301205
Chromatin states	Transcribed	chr12	55	27497	0.200022
Chromatin states	Weak_Enhancer	chr12	111	21287	0.521445
Chromatin states	Weak_Promoter	chr12	4	4749	0.0842283
Chromatin states	Active_Enhancer	chr13	21	4774	0.439883
Chromatin states	Active_Promoter	chr13	16	2241	0.713967
Chromatin states	Active_Region	chr13	8	3242	0.246761
Chromatin states	Insulator	chr13	3	3240	0.0925926
Chromatin states	Transcribed	chr13	22	12678	0.173529
Chromatin states	Weak_Enhancer	chr13	44	11162	0.394195
Chromatin states	Weak_Promoter	chr13	1	2290	0.0436681
Chromatin states	Active_Enhancer	chr14	31	6382	0.485741
Chromatin states	Active_Promoter	chr14	21	3896	0.539014
Chromatin states	Active_Region	chr14	13	4098	0.317228
Chromatin states	Insulator	chr14	8	4403	0.181694
Chromatin states	Transcribed	chr14	51	17758	0.287195
Chromatin states	Weak_Enhancer	chr14	51	13744	0.371071
Chromatin states	Weak_Promoter	chr14	8	3310	0.241692
Chromatin states	Active_Enhancer	chr15	38	6761	0.562047
Chromatin states	Active_Promoter	chr15	23	4073	0.564694
Chromatin states	Active_Region	chr15	13	4335	0.299885
Chromatin states	Insulator	chr15	6	4495	0.133482
Chromatin states	Transcribed	chr15	21	20551	0.102185
Chromatin states	Weak_Enhancer	chr15	50	14738	0.339259
Chromatin states	Weak_Promoter	chr15	1	3553	0.0281452
Chromatin states	Active_Enhancer	chr16	16	5581	0.286687
Chromatin states	Active_Promoter	chr16	51	5026	1.01472
Chromatin states	Active_Region	chr16	6	2838	0.211416
Chromatin states	Insulator	chr16	8	4186	0.191113
Chromatin states	Transcribed	chr16	34	19549	0.173922
Chromatin states	Weak_Enhancer	chr16	63	14479	0.435113
Chromatin states	Weak_Promoter	chr16	7	4277	0.163666
Chromatin states	Active_Enhancer	chr17	47	8763	0.536346
Chromatin states	Active_Promoter	chr17	71	7118	0.997471
Chromatin states	Active_Region	chr17	7	4220	0.165877
Chromatin states	Insulator	chr17	11	5835	0.188518
Chromatin states	Transcribed	chr17	76	24974	0.304316
Chromatin states	Weak_Enhancer	chr17	58	21117	0.27466
Chromatin states	Weak_Promoter	chr17	5	5650	0.0884956
Chromatin states	Active_Enhancer	chr18	19	3935	0.482846
Chromatin states	Active_Promoter	chr18	24	1947	1.23267
Chromatin states	Active_Region	chr18	10	2903	0.344471
Chromatin states	Insulator	chr18	12	2854	0.420463
Chromatin states	Transcribed	chr18	8	10143	0.0788721
Chromatin states	Weak_Enhancer	chr18	29	8685	0.333909
Chromatin states	Weak_Promoter	chr18	8	1852	0.431965
Chromatin states	Active_Enhancer	chr19	27	5083	0.531182
Chromatin states	Active_Promoter	chr19	93	7773	1.19645
Chromatin states	Active_Region	chr19	3	2259	0.132802
Chromatin states	Insulator	chr19	13	4749	0.273742
Chromatin states	Transcribed	chr19	99	19753	0.50119
Chromatin states	Weak_Enhancer	chr19	64	15029	0.425843
Chromatin states	Weak_Promoter	chr19	22	6892	0.319211
Chromatin states	Active_Enhancer	chr20	54	5674	0.95171
Chromatin states	Active_Promoter	chr20	43	3263	1.31781
Chromatin states	Active_Region	chr20	12	2922	0.410678
Chromatin states	Insulator	chr20	21	3995	0.525657
Chromatin states	Transcribed	chr20	38	12640	0.300633
Chromatin states	Weak_Enhancer	chr20	68	12661	0.537082
Chromatin states	Weak_Promoter	chr20	8	2727	0.293363
Chromatin states	Active_Enhancer	chr21	16	2260	0.707965
Chromatin states	Active_Promoter	chr21	12	1178	1.01868
Chromatin states	Active_Region	chr21	7	1574	0.444727
Chromatin states	Insulator	chr21	13	1451	0.895934
Chromatin states	Transcribed	chr21	20	6374	0.313775
Chromatin states	Weak_Enhancer	chr21	21	4651	0.451516
Chromatin states	Weak_Promoter	chr21	1	1029	0.0971817
Chromatin states	Active_Enhancer	chr22	14	3872	0.36157
Chromatin states	Active_Promoter	chr22	14	2895	0.483592
Chromatin states	Active_Region	chr22	4	1629	0.245549
Chromatin states	Insulator	chr22	4	2455	0.162933
Chromatin states	Transcribed	chr22	24	10326	0.232423
Chromatin states	Weak_Enhancer	chr22	22	9105	0.241625
Chromatin states	Weak_Promoter	chr22	2	2288	0.0874126
Chromatin states	Active_Enhancer	chrX	10	2832	0.353107
Chromatin states	Active_Promoter	chrX	49	3399	1.4416
Chromatin states	Active_Region	chrX	17	3473	0.48949
Chromatin states	Insulator	chrX	15	4430	0.3386
Chromatin states	Transcribed	chrX	52	16063	0.323725
Chromatin states	Weak_Enhancer	chrX	40	7631	0.524178
Chromatin states	Weak_Promoter	chrX	7	3861	0.1813

## Sheet: SD4_SNVs_in_Risk_Loci
Supplementary Data 4: Enrichment analyses of significantly mutated regulatory elements in functional annotations, within the EOC risk loci
Annotation.Category	Annotation.Name	Cytoband	Risk.Loci.Region	Count	Total.Count	Percentage			Annotation.Category	Annotation.Name	Count	Total.Count	Percentage
General annotations	CTCF	1p34.3	1_37582122_38582122	1	68	1.47059			General annotations	3' UTR	15	1062	1.41243
General annotations	Coding	1p34.3	1_37582122_38582122	3	158	1.89873			General annotations	5' UTR	16	1579	1.0133
General annotations	Conserved	1p34.3	1_37582122_38582122	23	2164	1.06285			General annotations	CTCF	25	2237	1.11757
General annotations	DGF	1p34.3	1_37582122_38582122	13	881	1.4756			General annotations	Coding	87	3765	2.31076
General annotations	DHS	1p34.3	1_37582122_38582122	15	517	2.90135			General annotations	Conserved	432	57895	0.746178
General annotations	DHS peaks	1p34.3	1_37582122_38582122	23	692	3.3237			General annotations	DGF	611	30005	2.03633
General annotations	Enhancer	1p34.3	1_37582122_38582122	0	23	0			General annotations	DHS	357	20138	1.77277
General annotations	FANTOM5 Enhancer	1p34.3	1_37582122_38582122	1	110	0.909091			General annotations	DHS peaks	604	26504	2.2789
General annotations	Fetal DHS	1p34.3	1_37582122_38582122	7	263	2.6616			General annotations	Enhancer	16	831	1.92539
General annotations	H3K27ac (Hnisz)	1p34.3	1_37582122_38582122	1	41	2.43902			General annotations	FANTOM5 Enhancer	41	3475	1.17986
General annotations	H3K27ac (PGC2)	1p34.3	1_37582122_38582122	10	378	2.6455			General annotations	Fetal DHS	200	11323	1.76632
General annotations	H3K4me1	1p34.3	1_37582122_38582122	3	285	1.05263			General annotations	H3K27ac (Hnisz)	27	1186	2.27656
General annotations	H3K4me3	1p34.3	1_37582122_38582122	2	179	1.11732			General annotations	H3K27ac (PGC2)	224	12859	1.74197
General annotations	H3K9ac	1p34.3	1_37582122_38582122	4	270	1.48148			General annotations	H3K4me1	162	9941	1.62961
General annotations	Intron	1p34.3	1_37582122_38582122	3	139	2.15827			General annotations	H3K4me3	89	6322	1.40778
General annotations	Promoter Flanking	1p34.3	1_37582122_38582122	1	76	1.31579			General annotations	H3K9ac	89	6793	1.31017
General annotations	Promoter	1p34.3	1_37582122_38582122	0	26	0			General annotations	Intron	44	3243	1.35677
General annotations	Repressed	1p34.3	1_37582122_38582122	9	572	1.57343			General annotations	Promoter	11	630	1.74603
General annotations	Super Enhancer	1p34.3	1_37582122_38582122	0	3	0			General annotations	Promoter Flanking	30	1716	1.74825
General annotations	TFBS	1p34.3	1_37582122_38582122	6	327	1.83486			General annotations	Repressed	466	24656	1.89001
General annotations	TSS	1p34.3	1_37582122_38582122	1	38	2.63158			General annotations	Super Enhancer	1	159	0.628931
General annotations	Transcribed	1p34.3	1_37582122_38582122	16	642	2.49221			General annotations	TFBS	154	11633	1.32382
General annotations	3' UTR	1p34.3	1_37582122_38582122	0	32	0			General annotations	TSS	25	1289	1.93949
General annotations	5' UTR	1p34.3	1_37582122_38582122	1	95	1.05263			General annotations	Transcribed	547	23566	2.32114
General annotations	Weak Enhancer	1p34.3	1_37582122_38582122	5	125	4			General annotations	Weak Enhancer	75	4112	1.82393
General annotations	CTCF	2q13b	2_111287853_112287853	1	99	1.0101			Chromatin states	Active_Enhancer	80	4017	1.99154
General annotations	Coding	2q13b	2_111287853_112287853	0	77	0			Chromatin states	Active_Promoter	35	2446	1.43091
General annotations	Conserved	2q13b	2_111287853_112287853	6	1087	0.551978			Chromatin states	Active_Region	48	2443	1.9648
General annotations	DGF	2q13b	2_111287853_112287853	19	743	2.5572			Chromatin states	Insulator	39	2362	1.65114
General annotations	DHS	2q13b	2_111287853_112287853	8	434	1.84332			Chromatin states	Transcribed	87	8978	0.969035
General annotations	DHS peaks	2q13b	2_111287853_112287853	10	585	1.7094			Chromatin states	Weak_Enhancer	135	8203	1.64574
General annotations	Enhancer	2q13b	2_111287853_112287853	0	11	0			Chromatin states	Weak_Promoter	17	2035	0.835381
General annotations	FANTOM5 Enhancer	2q13b	2_111287853_112287853	0	116	0
General annotations	Fetal DHS	2q13b	2_111287853_112287853	4	283	1.41343
General annotations	H3K27ac (Hnisz)	2q13b	2_111287853_112287853	2	25	8
General annotations	H3K27ac (PGC2)	2q13b	2_111287853_112287853	12	464	2.58621
General annotations	H3K4me1	2q13b	2_111287853_112287853	6	329	1.82371
General annotations	H3K4me3	2q13b	2_111287853_112287853	4	134	2.98507
General annotations	H3K9ac	2q13b	2_111287853_112287853	3	112	2.67857
General annotations	Intron	2q13b	2_111287853_112287853	0	62	0
General annotations	Promoter Flanking	2q13b	2_111287853_112287853	1	45	2.22222
General annotations	Promoter	2q13b	2_111287853_112287853	0	14	0
General annotations	Repressed	2q13b	2_111287853_112287853	10	443	2.25734
General annotations	Super Enhancer	2q13b	2_111287853_112287853	0	5	0
General annotations	TFBS	2q13b	2_111287853_112287853	4	276	1.44928
General annotations	TSS	2q13b	2_111287853_112287853	0	26	0
General annotations	Transcribed	2q13b	2_111287853_112287853	15	538	2.7881
General annotations	3' UTR	2q13b	2_111287853_112287853	0	31	0
General annotations	5' UTR	2q13b	2_111287853_112287853	0	28	0
General annotations	Weak Enhancer	2q13b	2_111287853_112287853	1	186	0.537634
General annotations	CTCF	2q13a	2_113479364_114479364	0	90	0
General annotations	Coding	2q13a	2_113479364_114479364	2	120	1.66667
General annotations	Conserved	2q13a	2_113479364_114479364	6	965	0.621762
General annotations	DGF	2q13a	2_113479364_114479364	17	833	2.04082
General annotations	DHS	2q13a	2_113479364_114479364	6	496	1.20968
General annotations	DHS peaks	2q13a	2_113479364_114479364	18	650	2.76923
General annotations	Enhancer	2q13a	2_113479364_114479364	0	56	0
General annotations	FANTOM5 Enhancer	2q13a	2_113479364_114479364	1	115	0.869565
General annotations	Fetal DHS	2q13a	2_113479364_114479364	7	286	2.44755
General annotations	H3K27ac (Hnisz)	2q13a	2_113479364_114479364	0	29	0
General annotations	H3K27ac (PGC2)	2q13a	2_113479364_114479364	15	471	3.18471
General annotations	H3K4me1	2q13a	2_113479364_114479364	5	271	1.84502
General annotations	H3K4me3	2q13a	2_113479364_114479364	3	173	1.7341
General annotations	H3K9ac	2q13a	2_113479364_114479364	2	200	1
General annotations	Intron	2q13a	2_113479364_114479364	1	107	0.934579
General annotations	Promoter Flanking	2q13a	2_113479364_114479364	1	62	1.6129
General annotations	Promoter	2q13a	2_113479364_114479364	1	30	3.33333
General annotations	Repressed	2q13a	2_113479364_114479364	14	607	2.30643
General annotations	Super Enhancer	2q13a	2_113479364_114479364	0	5	0
General annotations	TFBS	2q13a	2_113479364_114479364	4	330	1.21212
General annotations	TSS	2q13a	2_113479364_114479364	0	51	0
General annotations	Transcribed	2q13a	2_113479364_114479364	13	709	1.83357
General annotations	3' UTR	2q13a	2_113479364_114479364	2	72	2.77778
General annotations	5' UTR	2q13a	2_113479364_114479364	0	56	0
General annotations	Weak Enhancer	2q13a	2_113479364_114479364	3	126	2.38095
General annotations	CTCF	2q14.2	2_120646501_121646501	0	77	0
General annotations	Coding	2q14.2	2_120646501_121646501	0	53	0
General annotations	Conserved	2q14.2	2_120646501_121646501	5	1126	0.44405
General annotations	DGF	2q14.2	2_120646501_121646501	22	974	2.25873
General annotations	DHS	2q14.2	2_120646501_121646501	11	626	1.75719
General annotations	DHS peaks	2q14.2	2_120646501_121646501	20	836	2.39234
General annotations	Enhancer	2q14.2	2_120646501_121646501	0	16	0
General annotations	FANTOM5 Enhancer	2q14.2	2_120646501_121646501	2	108	1.85185
General annotations	Fetal DHS	2q14.2	2_120646501_121646501	8	354	2.25989
General annotations	H3K27ac (Hnisz)	2q14.2	2_120646501_121646501	0	39	0
General annotations	H3K27ac (PGC2)	2q14.2	2_120646501_121646501	4	312	1.28205
General annotations	H3K4me1	2q14.2	2_120646501_121646501	7	268	2.61194
General annotations	H3K4me3	2q14.2	2_120646501_121646501	2	195	1.02564
General annotations	H3K9ac	2q14.2	2_120646501_121646501	4	273	1.4652
General annotations	Intron	2q14.2	2_120646501_121646501	1	45	2.22222
General annotations	Promoter Flanking	2q14.2	2_120646501_121646501	1	34	2.94118
General annotations	Promoter	2q14.2	2_120646501_121646501	0	11	0
General annotations	Repressed	2q14.2	2_120646501_121646501	10	461	2.1692
General annotations	Super Enhancer	2q14.2	2_120646501_121646501	0	4	0
General annotations	TFBS	2q14.2	2_120646501_121646501	3	385	0.779221
General annotations	TSS	2q14.2	2_120646501_121646501	1	49	2.04082
General annotations	Transcribed	2q14.2	2_120646501_121646501	12	551	2.17786
General annotations	3' UTR	2q14.2	2_120646501_121646501	0	12	0
General annotations	5' UTR	2q14.2	2_120646501_121646501	0	18	0
General annotations	Weak Enhancer	2q14.2	2_120646501_121646501	1	183	0.546448
General annotations	CTCF	2q31.1	2_176036754_178036754	2	103	1.94175
General annotations	Coding	2q31.1	2_176036754_178036754	0	48	0
General annotations	Conserved	2q31.1	2_176036754_178036754	58	5699	1.01772
General annotations	DGF	2q31.1	2_176036754_178036754	18	1363	1.32062
General annotations	DHS	2q31.1	2_176036754_178036754	15	1020	1.47059
General annotations	DHS peaks	2q31.1	2_176036754_178036754	21	1358	1.54639
General annotations	Enhancer	2q31.1	2_176036754_178036754	1	19	5.26316
General annotations	FANTOM5 Enhancer	2q31.1	2_176036754_178036754	0	110	0
General annotations	Fetal DHS	2q31.1	2_176036754_178036754	10	636	1.57233
General annotations	H3K27ac (Hnisz)	2q31.1	2_176036754_178036754	1	80	1.25
General annotations	H3K27ac (PGC2)	2q31.1	2_176036754_178036754	8	477	1.67715
General annotations	H3K4me1	2q31.1	2_176036754_178036754	9	572	1.57343
General annotations	H3K4me3	2q31.1	2_176036754_178036754	2	215	0.930233
General annotations	H3K9ac	2q31.1	2_176036754_178036754	0	146	0
General annotations	Intron	2q31.1	2_176036754_178036754	0	44	0
General annotations	Promoter Flanking	2q31.1	2_176036754_178036754	0	49	0
General annotations	Promoter	2q31.1	2_176036754_178036754	1	18	5.55556
General annotations	Repressed	2q31.1	2_176036754_178036754	33	1723	1.91526
General annotations	Super Enhancer	2q31.1	2_176036754_178036754	0	2	0
General annotations	TFBS	2q31.1	2_176036754_178036754	6	548	1.09489
General annotations	TSS	2q31.1	2_176036754_178036754	0	34	0
General annotations	Transcribed	2q31.1	2_176036754_178036754	27	1149	2.34987
General annotations	3' UTR	2q31.1	2_176036754_178036754	0	19	0
General annotations	5' UTR	2q31.1	2_176036754_178036754	0	40	0
General annotations	Weak Enhancer	2q31.1	2_176036754_178036754	1	101	0.990099
General annotations	CTCF	3q23	3_138349543_139349543	0	65	0
General annotations	Coding	3q23	3_138349543_139349543	1	74	1.35135
General annotations	Conserved	3q23	3_138349543_139349543	7	1124	0.622776
General annotations	DGF	3q23	3_138349543_139349543	18	753	2.39044
General annotations	DHS	3q23	3_138349543_139349543	7	487	1.43737
General annotations	DHS peaks	3q23	3_138349543_139349543	10	636	1.57233
General annotations	Enhancer	3q23	3_138349543_139349543	0	13	0
General annotations	FANTOM5 Enhancer	3q23	3_138349543_139349543	0	75	0
General annotations	Fetal DHS	3q23	3_138349543_139349543	3	265	1.13208
General annotations	H3K27ac (Hnisz)	3q23	3_138349543_139349543	1	29	3.44828
General annotations	H3K27ac (PGC2)	3q23	3_138349543_139349543	7	263	2.6616
General annotations	H3K4me1	3q23	3_138349543_139349543	6	250	2.4
General annotations	H3K4me3	3q23	3_138349543_139349543	4	143	2.7972
General annotations	H3K9ac	3q23	3_138349543_139349543	1	142	0.704225
General annotations	Intron	3q23	3_138349543_139349543	0	58	0
General annotations	Promoter Flanking	3q23	3_138349543_139349543	0	31	0
General annotations	Promoter	3q23	3_138349543_139349543	0	15	0
General annotations	Repressed	3q23	3_138349543_139349543	14	752	1.8617
General annotations	Super Enhancer	3q23	3_138349543_139349543	0	6	0
General annotations	TFBS	3q23	3_138349543_139349543	2	296	0.675676
General annotations	TSS	3q23	3_138349543_139349543	0	19	0
General annotations	Transcribed	3q23	3_138349543_139349543	12	545	2.20183
General annotations	3' UTR	3q23	3_138349543_139349543	1	27	3.7037
General annotations	5' UTR	3q23	3_138349543_139349543	0	29	0
General annotations	Weak Enhancer	3q23	3_138349543_139349543	1	71	1.40845
General annotations	CTCF	3q25.31	3_155902487_156902487	0	45	0
General annotations	Coding	3q25.31	3_155902487_156902487	1	52	1.92308
General annotations	Conserved	3q25.31	3_155902487_156902487	13	1768	0.735294
General annotations	DGF	3q25.31	3_155902487_156902487	13	952	1.36555
General annotations	DHS	3q25.31	3_155902487_156902487	13	654	1.98777
General annotations	DHS peaks	3q25.31	3_155902487_156902487	20	862	2.32019
General annotations	Enhancer	3q25.31	3_155902487_156902487	0	34	0
General annotations	FANTOM5 Enhancer	3q25.31	3_155902487_156902487	3	111	2.7027
General annotations	Fetal DHS	3q25.31	3_155902487_156902487	7	362	1.9337
General annotations	H3K27ac (Hnisz)	3q25.31	3_155902487_156902487	0	31	0
General annotations	H3K27ac (PGC2)	3q25.31	3_155902487_156902487	4	457	0.875274
General annotations	H3K4me1	3q25.31	3_155902487_156902487	1	284	0.352113
General annotations	H3K4me3	3q25.31	3_155902487_156902487	1	193	0.518135
General annotations	H3K9ac	3q25.31	3_155902487_156902487	0	157	0
General annotations	Intron	3q25.31	3_155902487_156902487	0	48	0
General annotations	Promoter Flanking	3q25.31	3_155902487_156902487	1	48	2.08333
General annotations	Promoter	3q25.31	3_155902487_156902487	0	13	0
General annotations	Repressed	3q25.31	3_155902487_156902487	15	799	1.87735
General annotations	Super Enhancer	3q25.31	3_155902487_156902487	0	5	0
General annotations	TFBS	3q25.31	3_155902487_156902487	5	376	1.32979
General annotations	TSS	3q25.31	3_155902487_156902487	0	31	0
General annotations	Transcribed	3q25.31	3_155902487_156902487	18	688	2.61628
General annotations	3' UTR	3q25.31	3_155902487_156902487	0	24	0
General annotations	5' UTR	3q25.31	3_155902487_156902487	0	37	0
General annotations	Weak Enhancer	3q25.31	3_155902487_156902487	1	120	0.833333
General annotations	CTCF	3q28	3_190031882_191031882	3	32	9.375
General annotations	Coding	3q28	3_190031882_191031882	0	39	0
General annotations	Conserved	3q28	3_190031882_191031882	6	1073	0.55918
General annotations	DGF	3q28	3_190031882_191031882	12	656	1.82927
General annotations	DHS	3q28	3_190031882_191031882	8	519	1.54143
General annotations	DHS peaks	3q28	3_190031882_191031882	22	640	3.4375
General annotations	Enhancer	3q28	3_190031882_191031882	0	10	0
General annotations	FANTOM5 Enhancer	3q28	3_190031882_191031882	0	49	0
General annotations	Fetal DHS	3q28	3_190031882_191031882	5	257	1.94553
General annotations	H3K27ac (Hnisz)	3q28	3_190031882_191031882	0	34	0
General annotations	H3K27ac (PGC2)	3q28	3_190031882_191031882	3	283	1.06007
General annotations	H3K4me1	3q28	3_190031882_191031882	1	241	0.414938
General annotations	H3K4me3	3q28	3_190031882_191031882	0	129	0
General annotations	H3K9ac	3q28	3_190031882_191031882	0	103	0
General annotations	Intron	3q28	3_190031882_191031882	1	29	3.44828
General annotations	Promoter Flanking	3q28	3_190031882_191031882	0	27	0
General annotations	Promoter	3q28	3_190031882_191031882	0	8	0
General annotations	Repressed	3q28	3_190031882_191031882	23	932	2.46781
General annotations	Super Enhancer	3q28	3_190031882_191031882	0	2	0
General annotations	TFBS	3q28	3_190031882_191031882	8	265	3.01887
General annotations	TSS	3q28	3_190031882_191031882	1	11	9.09091
General annotations	Transcribed	3q28	3_190031882_191031882	10	724	1.38122
General annotations	3' UTR	3q28	3_190031882_191031882	0	19	0
General annotations	5' UTR	3q28	3_190031882_191031882	0	10	0
General annotations	Weak Enhancer	3q28	3_190031882_191031882	0	34	0
General annotations	CTCF	4q13.3	4_70105006_71105006	0	23	0
General annotations	Coding	4q13.3	4_70105006_71105006	4	99	4.0404
General annotations	Conserved	4q13.3	4_70105006_71105006	4	366	1.0929
General annotations	DGF	4q13.3	4_70105006_71105006	8	403	1.98511
General annotations	DHS	4q13.3	4_70105006_71105006	5	332	1.50602
General annotations	DHS peaks	4q13.3	4_70105006_71105006	12	423	2.83688
General annotations	Enhancer	4q13.3	4_70105006_71105006	0	8	0
General annotations	FANTOM5 Enhancer	4q13.3	4_70105006_71105006	0	38	0
General annotations	Fetal DHS	4q13.3	4_70105006_71105006	2	163	1.22699
General annotations	H3K27ac (Hnisz)	4q13.3	4_70105006_71105006	1	28	3.57143
General annotations	H3K27ac (PGC2)	4q13.3	4_70105006_71105006	4	139	2.8777
General annotations	H3K4me1	4q13.3	4_70105006_71105006	4	194	2.06186
General annotations	H3K4me3	4q13.3	4_70105006_71105006	2	76	2.63158
General annotations	H3K9ac	4q13.3	4_70105006_71105006	1	59	1.69492
General annotations	Intron	4q13.3	4_70105006_71105006	5	98	5.10204
General annotations	Promoter Flanking	4q13.3	4_70105006_71105006	0	11	0
General annotations	Promoter	4q13.3	4_70105006_71105006	1	18	5.55556
General annotations	Repressed	4q13.3	4_70105006_71105006	12	805	1.49068
General annotations	Super Enhancer	4q13.3	4_70105006_71105006	0	3	0
General annotations	TFBS	4q13.3	4_70105006_71105006	0	164	0
General annotations	TSS	4q13.3	4_70105006_71105006	0	4	0
General annotations	Transcribed	4q13.3	4_70105006_71105006	13	646	2.01238
General annotations	3' UTR	4q13.3	4_70105006_71105006	2	37	5.40541
General annotations	5' UTR	4q13.3	4_70105006_71105006	0	27	0
General annotations	Weak Enhancer	4q13.3	4_70105006_71105006	1	16	6.25
General annotations	CTCF	4q32.3	4_166687046_167687046	0	22	0
General annotations	Coding	4q32.3	4_166687046_167687046	0	26	0
General annotations	Conserved	4q32.3	4_166687046_167687046	7	900	0.777778
General annotations	DGF	4q32.3	4_166687046_167687046	8	404	1.9802
General annotations	DHS	4q32.3	4_166687046_167687046	7	347	2.01729
General annotations	DHS peaks	4q32.3	4_166687046_167687046	8	414	1.93237
General annotations	Enhancer	4q32.3	4_166687046_167687046	0	2	0
General annotations	FANTOM5 Enhancer	4q32.3	4_166687046_167687046	0	9	0
General annotations	Fetal DHS	4q32.3	4_166687046_167687046	3	142	2.11268
General annotations	H3K27ac (Hnisz)	4q32.3	4_166687046_167687046	0	26	0
General annotations	H3K27ac (PGC2)	4q32.3	4_166687046_167687046	3	80	3.75
General annotations	H3K4me1	4q32.3	4_166687046_167687046	3	207	1.44928
General annotations	H3K4me3	4q32.3	4_166687046_167687046	2	69	2.89855
General annotations	H3K9ac	4q32.3	4_166687046_167687046	1	39	2.5641
General annotations	Intron	4q32.3	4_166687046_167687046	1	23	4.34783
General annotations	Promoter Flanking	4q32.3	4_166687046_167687046	0	8	0
General annotations	Promoter	4q32.3	4_166687046_167687046	0	2	0
General annotations	Repressed	4q32.3	4_166687046_167687046	21	1046	2.00765
General annotations	Super Enhancer	4q32.3	4_166687046_167687046	0	2	0
General annotations	TFBS	4q32.3	4_166687046_167687046	2	142	1.40845
General annotations	TSS	4q32.3	4_166687046_167687046	0	1	0
General annotations	Transcribed	4q32.3	4_166687046_167687046	18	885	2.0339
General annotations	3' UTR	4q32.3	4_166687046_167687046	0	5	0
General annotations	5' UTR	4q32.3	4_166687046_167687046	0	5	0
General annotations	Weak Enhancer	4q32.3	4_166687046_167687046	0	7	0
General annotations	CTCF	5p15.33	5_783755_1783755	0	107	0
General annotations	Coding	5p15.33	5_783755_1783755	2	166	1.20482
General annotations	Conserved	5p15.33	5_783755_1783755	4	509	0.785855
General annotations	DGF	5p15.33	5_783755_1783755	17	1203	1.41313
General annotations	DHS	5p15.33	5_783755_1783755	4	614	0.651466
General annotations	DHS peaks	5p15.33	5_783755_1783755	18	799	2.25282
General annotations	Enhancer	5p15.33	5_783755_1783755	1	46	2.17391
General annotations	FANTOM5 Enhancer	5p15.33	5_783755_1783755	0	122	0
General annotations	Fetal DHS	5p15.33	5_783755_1783755	8	338	2.36686
General annotations	H3K27ac (Hnisz)	5p15.33	5_783755_1783755	2	39	5.12821
General annotations	H3K27ac (PGC2)	5p15.33	5_783755_1783755	6	350	1.71429
General annotations	H3K4me1	5p15.33	5_783755_1783755	5	285	1.75439
General annotations	H3K4me3	5p15.33	5_783755_1783755	1	219	0.456621
General annotations	H3K9ac	5p15.33	5_783755_1783755	1	322	0.310559
General annotations	Intron	5p15.33	5_783755_1783755	4	160	2.5
General annotations	Promoter Flanking	5p15.33	5_783755_1783755	0	42	0
General annotations	Promoter	5p15.33	5_783755_1783755	0	26	0
General annotations	Repressed	5p15.33	5_783755_1783755	4	191	2.09424
General annotations	Super Enhancer	5p15.33	5_783755_1783755	0	5	0
General annotations	TFBS	5p15.33	5_783755_1783755	9	425	2.11765
General annotations	TSS	5p15.33	5_783755_1783755	1	63	1.5873
General annotations	Transcribed	5p15.33	5_783755_1783755	7	337	2.07715
General annotations	3' UTR	5p15.33	5_783755_1783755	0	22	0
General annotations	5' UTR	5p15.33	5_783755_1783755	0	88	0
General annotations	Weak Enhancer	5p15.33	5_783755_1783755	4	144	2.77778
General annotations	CTCF	5q11.2	5_53976556_54976556	1	44	2.27273
General annotations	Coding	5q11.2	5_53976556_54976556	1	111	0.900901
General annotations	Conserved	5q11.2	5_53976556_54976556	16	1616	0.990099
General annotations	DGF	5q11.2	5_53976556_54976556	24	922	2.60304
General annotations	DHS	5q11.2	5_53976556_54976556	12	579	2.07254
General annotations	DHS peaks	5q11.2	5_53976556_54976556	19	795	2.38994
General annotations	Enhancer	5q11.2	5_53976556_54976556	0	19	0
General annotations	FANTOM5 Enhancer	5q11.2	5_53976556_54976556	0	64	0
General annotations	Fetal DHS	5q11.2	5_53976556_54976556	5	342	1.46199
General annotations	H3K27ac (Hnisz)	5q11.2	5_53976556_54976556	2	30	6.66667
General annotations	H3K27ac (PGC2)	5q11.2	5_53976556_54976556	8	388	2.06186
General annotations	H3K4me1	5q11.2	5_53976556_54976556	8	311	2.57235
General annotations	H3K4me3	5q11.2	5_53976556_54976556	3	189	1.5873
General annotations	H3K9ac	5q11.2	5_53976556_54976556	4	199	2.01005
General annotations	Intron	5q11.2	5_53976556_54976556	1	95	1.05263
General annotations	Promoter Flanking	5q11.2	5_53976556_54976556	2	38	5.26316
General annotations	Promoter	5q11.2	5_53976556_54976556	0	11	0
General annotations	Repressed	5q11.2	5_53976556_54976556	14	652	2.14724
General annotations	Super Enhancer	5q11.2	5_53976556_54976556	0	7	0
General annotations	TFBS	5q11.2	5_53976556_54976556	5	304	1.64474
General annotations	TSS	5q11.2	5_53976556_54976556	2	22	9.09091
General annotations	Transcribed	5q11.2	5_53976556_54976556	10	517	1.93424
General annotations	3' UTR	5q11.2	5_53976556_54976556	0	15	0
General annotations	5' UTR	5q11.2	5_53976556_54976556	0	67	0
General annotations	Weak Enhancer	5q11.2	5_53976556_54976556	1	66	1.51515
General annotations	CTCF	5q12.3	5_65625696_66625696	0	39	0
General annotations	Coding	5q12.3	5_65625696_66625696	2	35	5.71429
General annotations	Conserved	5q12.3	5_65625696_66625696	12	2472	0.485437
General annotations	DGF	5q12.3	5_65625696_66625696	19	812	2.3399
General annotations	DHS	5q12.3	5_65625696_66625696	15	666	2.25225
General annotations	DHS peaks	5q12.3	5_65625696_66625696	17	851	1.99765
General annotations	Enhancer	5q12.3	5_65625696_66625696	1	28	3.57143
General annotations	FANTOM5 Enhancer	5q12.3	5_65625696_66625696	0	56	0
General annotations	Fetal DHS	5q12.3	5_65625696_66625696	10	430	2.32558
General annotations	H3K27ac (Hnisz)	5q12.3	5_65625696_66625696	1	21	4.7619
General annotations	H3K27ac (PGC2)	5q12.3	5_65625696_66625696	4	358	1.11732
General annotations	H3K4me1	5q12.3	5_65625696_66625696	5	321	1.55763
General annotations	H3K4me3	5q12.3	5_65625696_66625696	1	187	0.534759
General annotations	H3K9ac	5q12.3	5_65625696_66625696	2	144	1.38889
General annotations	Intron	5q12.3	5_65625696_66625696	1	32	3.125
General annotations	Promoter Flanking	5q12.3	5_65625696_66625696	1	30	3.33333
General annotations	Promoter	5q12.3	5_65625696_66625696	0	6	0
General annotations	Repressed	5q12.3	5_65625696_66625696	11	627	1.75439
General annotations	Super Enhancer	5q12.3	5_65625696_66625696	0	4	0
General annotations	TFBS	5q12.3	5_65625696_66625696	9	311	2.89389
General annotations	TSS	5q12.3	5_65625696_66625696	1	15	6.66667
General annotations	Transcribed	5q12.3	5_65625696_66625696	10	434	2.30415
General annotations	3' UTR	5q12.3	5_65625696_66625696	0	12	0
General annotations	5' UTR	5q12.3	5_65625696_66625696	0	7	0
General annotations	Weak Enhancer	5q12.3	5_65625696_66625696	2	74	2.7027
General annotations	CTCF	8q21.11	8_76644363_77644363	0	18	0
General annotations	Coding	8q21.11	8_76644363_77644363	0	3	0
General annotations	Conserved	8q21.11	8_76644363_77644363	0	0	NA
General annotations	DGF	8q21.11	8_76644363_77644363	3	411	0.729927
General annotations	DHS	8q21.11	8_76644363_77644363	6	391	1.53453
General annotations	DHS peaks	8q21.11	8_76644363_77644363	6	507	1.18343
General annotations	Enhancer	8q21.11	8_76644363_77644363	0	6	0
General annotations	FANTOM5 Enhancer	8q21.11	8_76644363_77644363	0	12	0
General annotations	Fetal DHS	8q21.11	8_76644363_77644363	1	156	0.641026
General annotations	H3K27ac (Hnisz)	8q21.11	8_76644363_77644363	1	21	4.7619
General annotations	H3K27ac (PGC2)	8q21.11	8_76644363_77644363	1	119	0.840336
General annotations	H3K4me1	8q21.11	8_76644363_77644363	4	203	1.97044
General annotations	H3K4me3	8q21.11	8_76644363_77644363	2	72	2.77778
General annotations	H3K9ac	8q21.11	8_76644363_77644363	1	45	2.22222
General annotations	Intron	8q21.11	8_76644363_77644363	0	9	0
General annotations	Promoter Flanking	8q21.11	8_76644363_77644363	1	7	14.2857
General annotations	Promoter	8q21.11	8_76644363_77644363	0	2	0
General annotations	Repressed	8q21.11	8_76644363_77644363	18	1188	1.51515
General annotations	Super Enhancer	8q21.11	8_76644363_77644363	0	1	0
General annotations	TFBS	8q21.11	8_76644363_77644363	2	183	1.0929
General annotations	TSS	8q21.11	8_76644363_77644363	0	2	0
General annotations	Transcribed	8q21.11	8_76644363_77644363	15	917	1.63577
General annotations	3' UTR	8q21.11	8_76644363_77644363	0	1	0
General annotations	5' UTR	8q21.11	8_76644363_77644363	0	6	0
General annotations	Weak Enhancer	8q21.11	8_76644363_77644363	0	13	0
General annotations	CTCF	8q21.13	8_82153644_83153644	1	41	2.43902
General annotations	Coding	8q21.13	8_82153644_83153644	1	53	1.88679
General annotations	Conserved	8q21.13	8_82153644_83153644	5	1063	0.470367
General annotations	DGF	8q21.13	8_82153644_83153644	10	578	1.7301
General annotations	DHS	8q21.13	8_82153644_83153644	7	462	1.51515
General annotations	DHS peaks	8q21.13	8_82153644_83153644	9	587	1.53322
General annotations	Enhancer	8q21.13	8_82153644_83153644	0	5	0
General annotations	FANTOM5 Enhancer	8q21.13	8_82153644_83153644	0	34	0
General annotations	Fetal DHS	8q21.13	8_82153644_83153644	1	240	0.416667
General annotations	H3K27ac (Hnisz)	8q21.13	8_82153644_83153644	0	37	0
General annotations	H3K27ac (PGC2)	8q21.13	8_82153644_83153644	3	196	1.53061
General annotations	H3K4me1	8q21.13	8_82153644_83153644	9	277	3.2491
General annotations	H3K4me3	8q21.13	8_82153644_83153644	1	133	0.75188
General annotations	H3K9ac	8q21.13	8_82153644_83153644	2	95	2.10526
General annotations	Intron	8q21.13	8_82153644_83153644	0	38	0
General annotations	Promoter Flanking	8q21.13	8_82153644_83153644	0	46	0
General annotations	Promoter	8q21.13	8_82153644_83153644	0	10	0
General annotations	Repressed	8q21.13	8_82153644_83153644	16	910	1.75824
General annotations	Super Enhancer	8q21.13	8_82153644_83153644	0	1	0
General annotations	TFBS	8q21.13	8_82153644_83153644	3	194	1.54639
General annotations	TSS	8q21.13	8_82153644_83153644	0	15	0
General annotations	Transcribed	8q21.13	8_82153644_83153644	14	628	2.2293
General annotations	3' UTR	8q21.13	8_82153644_83153644	0	9	0
General annotations	5' UTR	8q21.13	8_82153644_83153644	1	24	4.16667
General annotations	Weak Enhancer	8q21.13	8_82153644_83153644	1	42	2.38095
General annotations	CTCF	8q24.21	8_127500000_130200000	2	102	1.96078
General annotations	Coding	8q24.21	8_127500000_130200000	1	6	16.6667
General annotations	Conserved	8q24.21	8_127500000_130200000	29	3768	0.769639
General annotations	DGF	8q24.21	8_127500000_130200000	28	2560	1.09375
General annotations	DHS	8q24.21	8_127500000_130200000	29	1854	1.56419
General annotations	DHS peaks	8q24.21	8_127500000_130200000	56	2507	2.23375
General annotations	Enhancer	8q24.21	8_127500000_130200000	2	150	1.33333
General annotations	FANTOM5 Enhancer	8q24.21	8_127500000_130200000	2	261	0.766284
General annotations	Fetal DHS	8q24.21	8_127500000_130200000	20	1032	1.93798
General annotations	H3K27ac (Hnisz)	8q24.21	8_127500000_130200000	2	79	2.53165
General annotations	H3K27ac (PGC2)	8q24.21	8_127500000_130200000	26	1324	1.96375
General annotations	H3K4me1	8q24.21	8_127500000_130200000	14	746	1.87668
General annotations	H3K4me3	8q24.21	8_127500000_130200000	5	461	1.0846
General annotations	H3K9ac	8q24.21	8_127500000_130200000	5	377	1.32626
General annotations	Intron	8q24.21	8_127500000_130200000	0	16	0
General annotations	Promoter Flanking	8q24.21	8_127500000_130200000	1	46	2.17391
General annotations	Promoter	8q24.21	8_127500000_130200000	0	18	0
General annotations	Repressed	8q24.21	8_127500000_130200000	30	2069	1.44998
General annotations	Super Enhancer	8q24.21	8_127500000_130200000	0	19	0
General annotations	TFBS	8q24.21	8_127500000_130200000	12	1007	1.19166
General annotations	TSS	8q24.21	8_127500000_130200000	2	42	4.7619
General annotations	Transcribed	8q24.21	8_127500000_130200000	40	1668	2.39808
General annotations	3' UTR	8q24.21	8_127500000_130200000	1	22	4.54545
General annotations	5' UTR	8q24.21	8_127500000_130200000	0	35	0
General annotations	Weak Enhancer	8q24.21	8_127500000_130200000	4	233	1.71674
General annotations	CTCF	9p22.2	9_16414716_17414716	0	31	0
General annotations	Coding	9p22.2	9_16414716_17414716	0	22	0
General annotations	Conserved	9p22.2	9_16414716_17414716	14	2381	0.587988
General annotations	DGF	9p22.2	9_16414716_17414716	12	650	1.84615
General annotations	DHS	9p22.2	9_16414716_17414716	6	510	1.17647
General annotations	DHS peaks	9p22.2	9_16414716_17414716	9	658	1.36778
General annotations	Enhancer	9p22.2	9_16414716_17414716	0	12	0
General annotations	FANTOM5 Enhancer	9p22.2	9_16414716_17414716	0	65	0
General annotations	Fetal DHS	9p22.2	9_16414716_17414716	3	234	1.28205
General annotations	H3K27ac (Hnisz)	9p22.2	9_16414716_17414716	1	28	3.57143
General annotations	H3K27ac (PGC2)	9p22.2	9_16414716_17414716	4	233	1.71674
General annotations	H3K4me1	9p22.2	9_16414716_17414716	2	306	0.653595
General annotations	H3K4me3	9p22.2	9_16414716_17414716	1	128	0.78125
General annotations	H3K9ac	9p22.2	9_16414716_17414716	3	124	2.41935
General annotations	Intron	9p22.2	9_16414716_17414716	0	21	0
General annotations	Promoter Flanking	9p22.2	9_16414716_17414716	0	25	0
General annotations	Promoter	9p22.2	9_16414716_17414716	0	8	0
General annotations	Repressed	9p22.2	9_16414716_17414716	26	1209	2.15054
General annotations	Super Enhancer	9p22.2	9_16414716_17414716	0	2	0
General annotations	TFBS	9p22.2	9_16414716_17414716	3	229	1.31004
General annotations	TSS	9p22.2	9_16414716_17414716	0	13	0
General annotations	Transcribed	9p22.2	9_16414716_17414716	38	1094	3.47349
General annotations	3' UTR	9p22.2	9_16414716_17414716	0	4	0
General annotations	5' UTR	9p22.2	9_16414716_17414716	0	19	0
General annotations	Weak Enhancer	9p22.2	9_16414716_17414716	4	112	3.57143
General annotations	CTCF	9p22.1	9_18530883_19530883	2	42	4.7619
General annotations	Coding	9p22.1	9_18530883_19530883	2	104	1.92308
General annotations	Conserved	9p22.1	9_18530883_19530883	15	1621	0.925355
General annotations	DGF	9p22.1	9_18530883_19530883	30	756	3.96825
General annotations	DHS	9p22.1	9_18530883_19530883	11	533	2.06379
General annotations	DHS peaks	9p22.1	9_18530883_19530883	18	726	2.47934
General annotations	Enhancer	9p22.1	9_18530883_19530883	0	10	0
General annotations	FANTOM5 Enhancer	9p22.1	9_18530883_19530883	0	58	0
General annotations	Fetal DHS	9p22.1	9_18530883_19530883	6	313	1.91693
General annotations	H3K27ac (Hnisz)	9p22.1	9_18530883_19530883	2	40	5
General annotations	H3K27ac (PGC2)	9p22.1	9_18530883_19530883	11	312	3.52564
General annotations	H3K4me1	9p22.1	9_18530883_19530883	8	328	2.43902
General annotations	H3K4me3	9p22.1	9_18530883_19530883	4	145	2.75862
General annotations	H3K9ac	9p22.1	9_18530883_19530883	3	180	1.66667
General annotations	Intron	9p22.1	9_18530883_19530883	0	92	0
General annotations	Promoter Flanking	9p22.1	9_18530883_19530883	0	39	0
General annotations	Promoter	9p22.1	9_18530883_19530883	1	22	4.54545
General annotations	Repressed	9p22.1	9_18530883_19530883	15	801	1.87266
General annotations	Super Enhancer	9p22.1	9_18530883_19530883	0	4	0
General annotations	TFBS	9p22.1	9_18530883_19530883	6	265	2.26415
General annotations	TSS	9p22.1	9_18530883_19530883	1	23	4.34783
General annotations	Transcribed	9p22.1	9_18530883_19530883	22	720	3.05556
General annotations	3' UTR	9p22.1	9_18530883_19530883	0	27	0
General annotations	5' UTR	9p22.1	9_18530883_19530883	0	44	0
General annotations	Weak Enhancer	9p22.1	9_18530883_19530883	7	66	10.6061
General annotations	CTCF	9q31.1	9_104443226_105443226	0	27	0
General annotations	Coding	9q31.1	9_104443226_105443226	0	2	0
General annotations	Conserved	9q31.1	9_104443226_105443226	12	853	1.4068
General annotations	DGF	9q31.1	9_104443226_105443226	3	226	1.32743
General annotations	DHS	9q31.1	9_104443226_105443226	6	305	1.96721
General annotations	DHS peaks	9q31.1	9_104443226_105443226	8	362	2.20994
General annotations	Enhancer	9q31.1	9_104443226_105443226	0	4	0
General annotations	FANTOM5 Enhancer	9q31.1	9_104443226_105443226	0	7	0
General annotations	Fetal DHS	9q31.1	9_104443226_105443226	1	136	0.735294
General annotations	H3K27ac (Hnisz)	9q31.1	9_104443226_105443226	0	19	0
General annotations	H3K27ac (PGC2)	9q31.1	9_104443226_105443226	2	41	4.87805
General annotations	H3K4me1	9q31.1	9_104443226_105443226	3	144	2.08333
General annotations	H3K4me3	9q31.1	9_104443226_105443226	2	67	2.98507
General annotations	H3K9ac	9q31.1	9_104443226_105443226	0	22	0
General annotations	Intron	9q31.1	9_104443226_105443226	0	5	0
General annotations	Promoter Flanking	9q31.1	9_104443226_105443226	0	3	0
General annotations	Promoter	9q31.1	9_104443226_105443226	0	1	0
General annotations	Repressed	9q31.1	9_104443226_105443226	27	1224	2.20588
General annotations	Super Enhancer	9q31.1	9_104443226_105443226	0	0	NA
General annotations	TFBS	9q31.1	9_104443226_105443226	1	112	0.892857
General annotations	TSS	9q31.1	9_104443226_105443226	0	2	0
General annotations	Transcribed	9q31.1	9_104443226_105443226	21	993	2.1148
General annotations	3' UTR	9q31.1	9_104443226_105443226	0	0	NA
General annotations	5' UTR	9q31.1	9_104443226_105443226	0	1	0
General annotations	Weak Enhancer	9q31.1	9_104443226_105443226	0	4	0
General annotations	CTCF	9q31.1	9_106412892_107412892	0	18	0
General annotations	Coding	9q31.1	9_106412892_107412892	1	33	3.0303
General annotations	Conserved	9q31.1	9_106412892_107412892	5	1063	0.470367
General annotations	DGF	9q31.1	9_106412892_107412892	3	354	0.847458
General annotations	DHS	9q31.1	9_106412892_107412892	3	302	0.993377
General annotations	DHS peaks	9q31.1	9_106412892_107412892	9	356	2.52809
General annotations	Enhancer	9q31.1	9_106412892_107412892	0	2	0
General annotations	FANTOM5 Enhancer	9q31.1	9_106412892_107412892	0	1	0
General annotations	Fetal DHS	9q31.1	9_106412892_107412892	2	147	1.36054
General annotations	H3K27ac (Hnisz)	9q31.1	9_106412892_107412892	0	17	0
General annotations	H3K27ac (PGC2)	9q31.1	9_106412892_107412892	2	45	4.44444
General annotations	H3K4me1	9q31.1	9_106412892_107412892	6	151	3.97351
General annotations	H3K4me3	9q31.1	9_106412892_107412892	1	60	1.66667
General annotations	H3K9ac	9q31.1	9_106412892_107412892	0	25	0
General annotations	Intron	9q31.1	9_106412892_107412892	0	25	0
General annotations	Promoter Flanking	9q31.1	9_106412892_107412892	0	12	0
General annotations	Promoter	9q31.1	9_106412892_107412892	0	9	0
General annotations	Repressed	9q31.1	9_106412892_107412892	20	1217	1.64339
General annotations	Super Enhancer	9q31.1	9_106412892_107412892	0	0	NA
General annotations	TFBS	9q31.1	9_106412892_107412892	0	134	0
General annotations	TSS	9q31.1	9_106412892_107412892	0	3	0
General annotations	Transcribed	9q31.1	9_106412892_107412892	20	955	2.09424
General annotations	3' UTR	9q31.1	9_106412892_107412892	0	8	0
General annotations	5' UTR	9q31.1	9_106412892_107412892	0	4	0
General annotations	Weak Enhancer	9q31.1	9_106412892_107412892	1	8	12.5
General annotations	CTCF	9q34.2	9_135655000_136655000	4	118	3.38983
General annotations	Coding	9q34.2	9_135655000_136655000	4	297	1.3468
General annotations	Conserved	9q34.2	9_135655000_136655000	8	1365	0.586081
General annotations	DGF	9q34.2	9_135655000_136655000	29	1116	2.59857
General annotations	DHS	9q34.2	9_135655000_136655000	13	656	1.98171
General annotations	DHS peaks	9q34.2	9_135655000_136655000	17	869	1.95627
General annotations	Enhancer	9q34.2	9_135655000_136655000	2	31	6.45161
General annotations	FANTOM5 Enhancer	9q34.2	9_135655000_136655000	4	120	3.33333
General annotations	Fetal DHS	9q34.2	9_135655000_136655000	7	396	1.76768
General annotations	H3K27ac (Hnisz)	9q34.2	9_135655000_136655000	0	39	0
General annotations	H3K27ac (PGC2)	9q34.2	9_135655000_136655000	2	405	0.493827
General annotations	H3K4me1	9q34.2	9_135655000_136655000	4	263	1.52091
General annotations	H3K4me3	9q34.2	9_135655000_136655000	7	258	2.71318
General annotations	H3K9ac	9q34.2	9_135655000_136655000	5	368	1.3587
General annotations	Intron	9q34.2	9_135655000_136655000	2	236	0.847458
General annotations	Promoter Flanking	9q34.2	9_135655000_136655000	1	56	1.78571
General annotations	Promoter	9q34.2	9_135655000_136655000	2	32	6.25
General annotations	Repressed	9q34.2	9_135655000_136655000	5	239	2.09205
General annotations	Super Enhancer	9q34.2	9_135655000_136655000	0	9	0
General annotations	TFBS	9q34.2	9_135655000_136655000	11	454	2.42291
General annotations	TSS	9q34.2	9_135655000_136655000	3	65	4.61538
General annotations	Transcribed	9q34.2	9_135655000_136655000	5	320	1.5625
General annotations	3' UTR	9q34.2	9_135655000_136655000	2	83	2.40964
General annotations	5' UTR	9q34.2	9_135655000_136655000	0	113	0
General annotations	Weak Enhancer	9q34.2	9_135655000_136655000	7	159	4.40252
General annotations	CTCF	10p12.31	10_21321274_22321274	1	37	2.7027
General annotations	Coding	10p12.31	10_21321274_22321274	0	48	0
General annotations	Conserved	10p12.31	10_21321274_22321274	14	1687	0.829876
General annotations	DGF	10p12.31	10_21321274_22321274	13	849	1.53121
General annotations	DHS	10p12.31	10_21321274_22321274	8	566	1.41343
General annotations	DHS peaks	10p12.31	10_21321274_22321274	17	745	2.28188
General annotations	Enhancer	10p12.31	10_21321274_22321274	0	19	0
General annotations	FANTOM5 Enhancer	10p12.31	10_21321274_22321274	0	122	0
General annotations	Fetal DHS	10p12.31	10_21321274_22321274	5	306	1.63399
General annotations	H3K27ac (Hnisz)	10p12.31	10_21321274_22321274	0	45	0
General annotations	H3K27ac (PGC2)	10p12.31	10_21321274_22321274	2	286	0.699301
General annotations	H3K4me1	10p12.31	10_21321274_22321274	3	363	0.826446
General annotations	H3K4me3	10p12.31	10_21321274_22321274	1	164	0.609756
General annotations	H3K9ac	10p12.31	10_21321274_22321274	2	151	1.3245
General annotations	Intron	10p12.31	10_21321274_22321274	0	39	0
General annotations	Promoter Flanking	10p12.31	10_21321274_22321274	0	50	0
General annotations	Promoter	10p12.31	10_21321274_22321274	0	10	0
General annotations	Repressed	10p12.31	10_21321274_22321274	9	624	1.44231
General annotations	Super Enhancer	10p12.31	10_21321274_22321274	0	4	0
General annotations	TFBS	10p12.31	10_21321274_22321274	4	331	1.20846
General annotations	TSS	10p12.31	10_21321274_22321274	0	30	0
General annotations	Transcribed	10p12.31	10_21321274_22321274	21	793	2.64817
General annotations	3' UTR	10p12.31	10_21321274_22321274	0	37	0
General annotations	5' UTR	10p12.31	10_21321274_22321274	0	20	0
General annotations	Weak Enhancer	10p12.31	10_21321274_22321274	2	135	1.48148
General annotations	CTCF	10q24.33	10_105194301_106194301	1	92	1.08696
General annotations	Coding	10q24.33	10_105194301_106194301	10	203	4.92611
General annotations	Conserved	10q24.33	10_105194301_106194301	22	2389	0.920887
General annotations	DGF	10q24.33	10_105194301_106194301	27	1121	2.40856
General annotations	DHS	10q24.33	10_105194301_106194301	19	733	2.59209
General annotations	DHS peaks	10q24.33	10_105194301_106194301	30	1006	2.98211
General annotations	Enhancer	10q24.33	10_105194301_106194301	1	36	2.77778
General annotations	FANTOM5 Enhancer	10q24.33	10_105194301_106194301	5	141	3.5461
General annotations	Fetal DHS	10q24.33	10_105194301_106194301	7	430	1.62791
General annotations	H3K27ac (Hnisz)	10q24.33	10_105194301_106194301	1	24	4.16667
General annotations	H3K27ac (PGC2)	10q24.33	10_105194301_106194301	13	558	2.32975
General annotations	H3K4me1	10q24.33	10_105194301_106194301	2	229	0.873362
General annotations	H3K4me3	10q24.33	10_105194301_106194301	5	255	1.96078
General annotations	H3K9ac	10q24.33	10_105194301_106194301	3	293	1.02389
General annotations	Intron	10q24.33	10_105194301_106194301	3	182	1.64835
General annotations	Promoter Flanking	10q24.33	10_105194301_106194301	1	78	1.28205
General annotations	Promoter	10q24.33	10_105194301_106194301	2	29	6.89655
General annotations	Repressed	10q24.33	10_105194301_106194301	6	398	1.50754
General annotations	Super Enhancer	10q24.33	10_105194301_106194301	0	4	0
General annotations	TFBS	10q24.33	10_105194301_106194301	8	427	1.87354
General annotations	TSS	10q24.33	10_105194301_106194301	2	52	3.84615
General annotations	Transcribed	10q24.33	10_105194301_106194301	14	488	2.86885
General annotations	3' UTR	10q24.33	10_105194301_106194301	0	28	0
General annotations	5' UTR	10q24.33	10_105194301_106194301	1	45	2.22222
General annotations	Weak Enhancer	10q24.33	10_105194301_106194301	2	203	0.985222
General annotations	CTCF	12q24.31	12_120903724_121903724	0	79	0
General annotations	Coding	12q24.31	12_120903724_121903724	6	176	3.40909
General annotations	Conserved	12q24.31	12_120903724_121903724	6	445	1.34831
General annotations	DGF	12q24.31	12_120903724_121903724	30	976	3.07377
General annotations	DHS	12q24.31	12_120903724_121903724	10	623	1.60514
General annotations	DHS peaks	12q24.31	12_120903724_121903724	23	802	2.86783
General annotations	Enhancer	12q24.31	12_120903724_121903724	0	28	0
General annotations	FANTOM5 Enhancer	12q24.31	12_120903724_121903724	2	153	1.30719
General annotations	Fetal DHS	12q24.31	12_120903724_121903724	3	351	0.854701
General annotations	H3K27ac (Hnisz)	12q24.31	12_120903724_121903724	0	22	0
General annotations	H3K27ac (PGC2)	12q24.31	12_120903724_121903724	5	471	1.06157
General annotations	H3K4me1	12q24.31	12_120903724_121903724	4	292	1.36986
General annotations	H3K4me3	12q24.31	12_120903724_121903724	4	248	1.6129
General annotations	H3K9ac	12q24.31	12_120903724_121903724	5	349	1.43266
General annotations	Intron	12q24.31	12_120903724_121903724	1	136	0.735294
General annotations	Promoter Flanking	12q24.31	12_120903724_121903724	1	110	0.909091
General annotations	Promoter	12q24.31	12_120903724_121903724	0	29	0
General annotations	Repressed	12q24.31	12_120903724_121903724	7	362	1.9337
General annotations	Super Enhancer	12q24.31	12_120903724_121903724	0	6	0
General annotations	TFBS	12q24.31	12_120903724_121903724	3	382	0.78534
General annotations	TSS	12q24.31	12_120903724_121903724	0	59	0
General annotations	Transcribed	12q24.31	12_120903724_121903724	13	562	2.31317
General annotations	3' UTR	12q24.31	12_120903724_121903724	0	72	0
General annotations	5' UTR	12q24.31	12_120903724_121903724	2	68	2.94118
General annotations	Weak Enhancer	12q24.31	12_120903724_121903724	1	170	0.588235
General annotations	CTCF	15q26.1	15_91035329_92035329	0	69	0
General annotations	Coding	15q26.1	15_91035329_92035329	5	186	2.68817
General annotations	Conserved	15q26.1	15_91035329_92035329	10	1329	0.752445
General annotations	DGF	15q26.1	15_91035329_92035329	26	904	2.87611
General annotations	DHS	15q26.1	15_91035329_92035329	16	594	2.6936
General annotations	DHS peaks	15q26.1	15_91035329_92035329	21	768	2.73438
General annotations	Enhancer	15q26.1	15_91035329_92035329	1	26	3.84615
General annotations	FANTOM5 Enhancer	15q26.1	15_91035329_92035329	1	139	0.719424
General annotations	Fetal DHS	15q26.1	15_91035329_92035329	10	380	2.63158
General annotations	H3K27ac (Hnisz)	15q26.1	15_91035329_92035329	2	39	5.12821
General annotations	H3K27ac (PGC2)	15q26.1	15_91035329_92035329	4	373	1.07239
General annotations	H3K4me1	15q26.1	15_91035329_92035329	5	281	1.77936
General annotations	H3K4me3	15q26.1	15_91035329_92035329	1	174	0.574713
General annotations	H3K9ac	15q26.1	15_91035329_92035329	2	228	0.877193
General annotations	Intron	15q26.1	15_91035329_92035329	2	152	1.31579
General annotations	Promoter Flanking	15q26.1	15_91035329_92035329	2	66	3.0303
General annotations	Promoter	15q26.1	15_91035329_92035329	0	16	0
General annotations	Repressed	15q26.1	15_91035329_92035329	7	513	1.36452
General annotations	Super Enhancer	15q26.1	15_91035329_92035329	0	4	0
General annotations	TFBS	15q26.1	15_91035329_92035329	1	360	0.277778
General annotations	TSS	15q26.1	15_91035329_92035329	2	33	6.06061
General annotations	Transcribed	15q26.1	15_91035329_92035329	18	667	2.69865
General annotations	3' UTR	15q26.1	15_91035329_92035329	1	61	1.63934
General annotations	5' UTR	15q26.1	15_91035329_92035329	0	35	0
General annotations	Weak Enhancer	15q26.1	15_91035329_92035329	4	165	2.42424
General annotations	CTCF	17q12	17_35600767_36600767	3	86	3.48837
General annotations	Coding	17q12	17_35600767_36600767	3	160	1.875
General annotations	Conserved	17q12	17_35600767_36600767	4	2053	0.194837
General annotations	DGF	17q12	17_35600767_36600767	23	784	2.93367
General annotations	DHS	17q12	17_35600767_36600767	8	461	1.73536
General annotations	DHS peaks	17q12	17_35600767_36600767	11	599	1.83639
General annotations	Enhancer	17q12	17_35600767_36600767	1	24	4.16667
General annotations	FANTOM5 Enhancer	17q12	17_35600767_36600767	1	100	1
General annotations	Fetal DHS	17q12	17_35600767_36600767	2	253	0.790514
General annotations	H3K27ac (Hnisz)	17q12	17_35600767_36600767	0	44	0
General annotations	H3K27ac (PGC2)	17q12	17_35600767_36600767	5	328	1.52439
General annotations	H3K4me1	17q12	17_35600767_36600767	3	327	0.917431
General annotations	H3K4me3	17q12	17_35600767_36600767	5	153	3.26797
General annotations	H3K9ac	17q12	17_35600767_36600767	7	248	2.82258
General annotations	Intron	17q12	17_35600767_36600767	1	145	0.689655
General annotations	Promoter Flanking	17q12	17_35600767_36600767	0	64	0
General annotations	Promoter	17q12	17_35600767_36600767	0	27	0
General annotations	Repressed	17q12	17_35600767_36600767	3	307	0.977199
General annotations	Super Enhancer	17q12	17_35600767_36600767	0	4	0
General annotations	TFBS	17q12	17_35600767_36600767	5	297	1.6835
General annotations	TSS	17q12	17_35600767_36600767	1	38	2.63158
General annotations	Transcribed	17q12	17_35600767_36600767	11	406	2.70936
General annotations	3' UTR	17q12	17_35600767_36600767	0	51	0
General annotations	5' UTR	17q12	17_35600767_36600767	0	90	0
General annotations	Weak Enhancer	17q12	17_35600767_36600767	2	153	1.30719
General annotations	CTCF	17q21.31	17_4.3e+07_45500000	1	225	0.444444
General annotations	Coding	17q21.31	17_4.3e+07_45500000	10	334	2.99401
General annotations	Conserved	17q21.31	17_4.3e+07_45500000	23	4044	0.568744
General annotations	DGF	17q21.31	17_4.3e+07_45500000	53	2056	2.57782
General annotations	DHS	17q21.31	17_4.3e+07_45500000	25	1197	2.08855
General annotations	DHS peaks	17q21.31	17_4.3e+07_45500000	38	1597	2.37946
General annotations	Enhancer	17q21.31	17_4.3e+07_45500000	4	49	8.16327
General annotations	FANTOM5 Enhancer	17q21.31	17_4.3e+07_45500000	6	324	1.85185
General annotations	Fetal DHS	17q21.31	17_4.3e+07_45500000	12	655	1.83206
General annotations	H3K27ac (Hnisz)	17q21.31	17_4.3e+07_45500000	2	79	2.53165
General annotations	H3K27ac (PGC2)	17q21.31	17_4.3e+07_45500000	16	1042	1.53551
General annotations	H3K4me1	17q21.31	17_4.3e+07_45500000	8	570	1.40351
General annotations	H3K4me3	17q21.31	17_4.3e+07_45500000	9	491	1.83299
General annotations	H3K9ac	17q21.31	17_4.3e+07_45500000	11	604	1.82119
General annotations	Intron	17q21.31	17_4.3e+07_45500000	3	268	1.1194
General annotations	Promoter Flanking	17q21.31	17_4.3e+07_45500000	3	142	2.11268
General annotations	Promoter	17q21.31	17_4.3e+07_45500000	0	68	0
General annotations	Repressed	17q21.31	17_4.3e+07_45500000	24	902	2.66075
General annotations	Super Enhancer	17q21.31	17_4.3e+07_45500000	0	14	0
General annotations	TFBS	17q21.31	17_4.3e+07_45500000	8	834	0.959233
General annotations	TSS	17q21.31	17_4.3e+07_45500000	2	153	1.30719
General annotations	Transcribed	17q21.31	17_4.3e+07_45500000	30	1233	2.43309
General annotations	3' UTR	17q21.31	17_4.3e+07_45500000	3	115	2.6087
General annotations	5' UTR	17q21.31	17_4.3e+07_45500000	5	169	2.95858
General annotations	Weak Enhancer	17q21.31	17_4.3e+07_45500000	11	371	2.96496
General annotations	CTCF	17q21.32	17_45972432_46972432	0	95	0
General annotations	Coding	17q21.32	17_45972432_46972432	2	133	1.50376
General annotations	Conserved	17q21.32	17_45972432_46972432	15	3626	0.413679
General annotations	DGF	17q21.32	17_45972432_46972432	23	1134	2.02822
General annotations	DHS	17q21.32	17_45972432_46972432	15	670	2.23881
General annotations	DHS peaks	17q21.32	17_45972432_46972432	15	928	1.61638
General annotations	Enhancer	17q21.32	17_45972432_46972432	0	31	0
General annotations	FANTOM5 Enhancer	17q21.32	17_45972432_46972432	3	172	1.74419
General annotations	Fetal DHS	17q21.32	17_45972432_46972432	12	412	2.91262
General annotations	H3K27ac (Hnisz)	17q21.32	17_45972432_46972432	2	44	4.54545
General annotations	H3K27ac (PGC2)	17q21.32	17_45972432_46972432	4	503	0.795229
General annotations	H3K4me1	17q21.32	17_45972432_46972432	4	235	1.70213
General annotations	H3K4me3	17q21.32	17_45972432_46972432	0	211	0
General annotations	H3K9ac	17q21.32	17_45972432_46972432	2	225	0.888889
General annotations	Intron	17q21.32	17_45972432_46972432	0	102	0
General annotations	Promoter Flanking	17q21.32	17_45972432_46972432	1	103	0.970874
General annotations	Promoter	17q21.32	17_45972432_46972432	0	27	0
General annotations	Repressed	17q21.32	17_45972432_46972432	6	386	1.5544
General annotations	Super Enhancer	17q21.32	17_45972432_46972432	1	8	12.5
General annotations	TFBS	17q21.32	17_45972432_46972432	4	405	0.987654
General annotations	TSS	17q21.32	17_45972432_46972432	1	92	1.08696
General annotations	Transcribed	17q21.32	17_45972432_46972432	18	563	3.19716
General annotations	3' UTR	17q21.32	17_45972432_46972432	0	36	0
General annotations	5' UTR	17q21.32	17_45972432_46972432	1	83	1.20482
General annotations	Weak Enhancer	17q21.32	17_45972432_46972432	2	168	1.19048
General annotations	CTCF	18q11.2	18_20925852_21925852	1	59	1.69492
General annotations	Coding	18q11.2	18_20925852_21925852	10	205	4.87805
General annotations	Conserved	18q11.2	18_20925852_21925852	16	1134	1.41093
General annotations	DGF	18q11.2	18_20925852_21925852	21	925	2.27027
General annotations	DHS	18q11.2	18_20925852_21925852	8	649	1.23267
General annotations	DHS peaks	18q11.2	18_20925852_21925852	22	870	2.52874
General annotations	Enhancer	18q11.2	18_20925852_21925852	0	15	0
General annotations	FANTOM5 Enhancer	18q11.2	18_20925852_21925852	3	131	2.29008
General annotations	Fetal DHS	18q11.2	18_20925852_21925852	5	389	1.28535
General annotations	H3K27ac (Hnisz)	18q11.2	18_20925852_21925852	1	27	3.7037
General annotations	H3K27ac (PGC2)	18q11.2	18_20925852_21925852	12	485	2.47423
General annotations	H3K4me1	18q11.2	18_20925852_21925852	5	309	1.61812
General annotations	H3K4me3	18q11.2	18_20925852_21925852	1	193	0.518135
General annotations	H3K9ac	18q11.2	18_20925852_21925852	3	234	1.28205
General annotations	Intron	18q11.2	18_20925852_21925852	3	185	1.62162
General annotations	Promoter Flanking	18q11.2	18_20925852_21925852	3	69	4.34783
General annotations	Promoter	18q11.2	18_20925852_21925852	1	18	5.55556
General annotations	Repressed	18q11.2	18_20925852_21925852	9	541	1.66359
General annotations	Super Enhancer	18q11.2	18_20925852_21925852	0	5	0
General annotations	TFBS	18q11.2	18_20925852_21925852	5	381	1.31234
General annotations	TSS	18q11.2	18_20925852_21925852	0	41	0
General annotations	Transcribed	18q11.2	18_20925852_21925852	16	711	2.25035
General annotations	3' UTR	18q11.2	18_20925852_21925852	0	13	0
General annotations	5' UTR	18q11.2	18_20925852_21925852	1	44	2.27273
General annotations	Weak Enhancer	18q11.2	18_20925852_21925852	1	183	0.546448
General annotations	CTCF	19p13.11	19_16890291_17890291	0	101	0
General annotations	Coding	19p13.11	19_16890291_17890291	9	350	2.57143
General annotations	Conserved	19p13.11	19_16890291_17890291	20	1357	1.47384
General annotations	DGF	19p13.11	19_16890291_17890291	15	950	1.57895
General annotations	DHS	19p13.11	19_16890291_17890291	7	526	1.3308
General annotations	DHS peaks	19p13.11	19_16890291_17890291	14	675	2.07407
General annotations	Enhancer	19p13.11	19_16890291_17890291	0	22	0
General annotations	FANTOM5 Enhancer	19p13.11	19_16890291_17890291	3	204	1.47059
General annotations	Fetal DHS	19p13.11	19_16890291_17890291	3	292	1.0274
General annotations	H3K27ac (Hnisz)	19p13.11	19_16890291_17890291	1	31	3.22581
General annotations	H3K27ac (PGC2)	19p13.11	19_16890291_17890291	4	413	0.968523
General annotations	H3K4me1	19p13.11	19_16890291_17890291	6	279	2.15054
General annotations	H3K4me3	19p13.11	19_16890291_17890291	2	341	0.58651
General annotations	H3K9ac	19p13.11	19_16890291_17890291	5	367	1.3624
General annotations	Intron	19p13.11	19_16890291_17890291	5	316	1.58228
General annotations	Promoter Flanking	19p13.11	19_16890291_17890291	1	110	0.909091
General annotations	Promoter	19p13.11	19_16890291_17890291	1	34	2.94118
General annotations	Repressed	19p13.11	19_16890291_17890291	7	303	2.31023
General annotations	Super Enhancer	19p13.11	19_16890291_17890291	0	5	0
General annotations	TFBS	19p13.11	19_16890291_17890291	5	388	1.28866
General annotations	TSS	19p13.11	19_16890291_17890291	1	99	1.0101
General annotations	Transcribed	19p13.11	19_16890291_17890291	14	521	2.68714
General annotations	3' UTR	19p13.11	19_16890291_17890291	0	81	0
General annotations	5' UTR	19p13.11	19_16890291_17890291	2	95	2.10526
General annotations	Weak Enhancer	19p13.11	19_16890291_17890291	1	247	0.404858
General annotations	CTCF	19q13.2	19_39238787_40238787	1	80	1.25
General annotations	Coding	19q13.2	19_39238787_40238787	5	309	1.61812
General annotations	Conserved	19q13.2	19_39238787_40238787	17	1664	1.02163
General annotations	DGF	19q13.2	19_39238787_40238787	15	915	1.63934
General annotations	DHS	19q13.2	19_39238787_40238787	9	538	1.67286
General annotations	DHS peaks	19q13.2	19_39238787_40238787	21	706	2.9745
General annotations	Enhancer	19q13.2	19_39238787_40238787	0	22	0
General annotations	FANTOM5 Enhancer	19q13.2	19_39238787_40238787	1	155	0.645161
General annotations	Fetal DHS	19q13.2	19_39238787_40238787	6	285	2.10526
General annotations	H3K27ac (Hnisz)	19q13.2	19_39238787_40238787	1	29	3.44828
General annotations	H3K27ac (PGC2)	19q13.2	19_39238787_40238787	6	414	1.44928
General annotations	H3K4me1	19q13.2	19_39238787_40238787	2	283	0.706714
General annotations	H3K4me3	19q13.2	19_39238787_40238787	4	273	1.4652
General annotations	H3K9ac	19q13.2	19_39238787_40238787	3	284	1.05634
General annotations	Intron	19q13.2	19_39238787_40238787	6	270	2.22222
General annotations	Promoter Flanking	19q13.2	19_39238787_40238787	2	102	1.96078
General annotations	Promoter	19q13.2	19_39238787_40238787	1	44	2.27273
General annotations	Repressed	19q13.2	19_39238787_40238787	11	453	2.42826
General annotations	Super Enhancer	19q13.2	19_39238787_40238787	0	10	0
General annotations	TFBS	19q13.2	19_39238787_40238787	4	408	0.980392
General annotations	TSS	19q13.2	19_39238787_40238787	1	85	1.17647
General annotations	Transcribed	19q13.2	19_39238787_40238787	11	588	1.87075
General annotations	3' UTR	19q13.2	19_39238787_40238787	3	60	5
General annotations	5' UTR	19q13.2	19_39238787_40238787	1	113	0.884956
General annotations	Weak Enhancer	19q13.2	19_39238787_40238787	1	193	0.518135
General annotations	CTCF	21q22.12	21_35580398_36580398	0	69	0
General annotations	Coding	21q22.12	21_35580398_36580398	1	35	2.85714
General annotations	Conserved	21q22.12	21_35580398_36580398	16	2169	0.737667
General annotations	DGF	21q22.12	21_35580398_36580398	19	1060	1.79245
General annotations	DHS	21q22.12	21_35580398_36580398	16	696	2.29885
General annotations	DHS peaks	21q22.12	21_35580398_36580398	26	938	2.77186
General annotations	Enhancer	21q22.12	21_35580398_36580398	1	40	2.5
General annotations	FANTOM5 Enhancer	21q22.12	21_35580398_36580398	1	107	0.934579
General annotations	Fetal DHS	21q22.12	21_35580398_36580398	9	426	2.11268
General annotations	H3K27ac (Hnisz)	21q22.12	21_35580398_36580398	0	30	0
General annotations	H3K27ac (PGC2)	21q22.12	21_35580398_36580398	7	524	1.33588
General annotations	H3K4me1	21q22.12	21_35580398_36580398	3	237	1.26582
General annotations	H3K4me3	21q22.12	21_35580398_36580398	2	211	0.947867
General annotations	H3K9ac	21q22.12	21_35580398_36580398	2	203	0.985222
General annotations	Intron	21q22.12	21_35580398_36580398	0	29	0
General annotations	Promoter Flanking	21q22.12	21_35580398_36580398	1	51	1.96078
General annotations	Promoter	21q22.12	21_35580398_36580398	0	19	0
General annotations	Repressed	21q22.12	21_35580398_36580398	13	669	1.9432
General annotations	Super Enhancer	21q22.12	21_35580398_36580398	0	4	0
General annotations	TFBS	21q22.12	21_35580398_36580398	4	413	0.968523
General annotations	TSS	21q22.12	21_35580398_36580398	1	35	2.85714
General annotations	Transcribed	21q22.12	21_35580398_36580398	7	431	1.62413
General annotations	3' UTR	21q22.12	21_35580398_36580398	0	22	0
General annotations	5' UTR	21q22.12	21_35580398_36580398	0	35	0
General annotations	Weak Enhancer	21q22.12	21_35580398_36580398	3	120	2.5
General annotations	CTCF	22q12.1	22_28434313_29434313	0	34	0
General annotations	Coding	22q12.1	22_28434313_29434313	1	48	2.08333
General annotations	Conserved	22q12.1	22_28434313_29434313	14	3015	0.464345
General annotations	DGF	22q12.1	22_28434313_29434313	20	781	2.56082
General annotations	DHS	22q12.1	22_28434313_29434313	9	581	1.54905
General annotations	DHS peaks	22q12.1	22_28434313_29434313	16	757	2.11361
General annotations	Enhancer	22q12.1	22_28434313_29434313	1	14	7.14286
General annotations	FANTOM5 Enhancer	22q12.1	22_28434313_29434313	2	86	2.32558
General annotations	Fetal DHS	22q12.1	22_28434313_29434313	6	369	1.62602
General annotations	H3K27ac (Hnisz)	22q12.1	22_28434313_29434313	0	40	0
General annotations	H3K27ac (PGC2)	22q12.1	22_28434313_29434313	7	367	1.90736
General annotations	H3K4me1	22q12.1	22_28434313_29434313	4	300	1.33333
General annotations	H3K4me3	22q12.1	22_28434313_29434313	5	183	2.73224
General annotations	H3K9ac	22q12.1	22_28434313_29434313	2	205	0.97561
General annotations	Intron	22q12.1	22_28434313_29434313	0	37	0
General annotations	Promoter Flanking	22q12.1	22_28434313_29434313	4	36	11.1111
General annotations	Promoter	22q12.1	22_28434313_29434313	0	9	0
General annotations	Repressed	22q12.1	22_28434313_29434313	17	731	2.32558
General annotations	Super Enhancer	22q12.1	22_28434313_29434313	0	2	0
General annotations	TFBS	22q12.1	22_28434313_29434313	2	280	0.714286
General annotations	TSS	22q12.1	22_28434313_29434313	1	43	2.32558
General annotations	Transcribed	22q12.1	22_28434313_29434313	18	943	1.9088
General annotations	3' UTR	22q12.1	22_28434313_29434313	0	5	0
General annotations	5' UTR	22q12.1	22_28434313_29434313	1	29	3.44828
General annotations	Weak Enhancer	22q12.1	22_28434313_29434313	0	114	0
Chromatin states	Active_Enhancer	1p34.3	1_37582122_38582122	1	91	1.0989
Chromatin states	Active_Promoter	1p34.3	1_37582122_38582122	0	103	0
Chromatin states	Active_Region	1p34.3	1_37582122_38582122	1	55	1.81818
Chromatin states	Insulator	1p34.3	1_37582122_38582122	2	79	2.53165
Chromatin states	Transcribed	1p34.3	1_37582122_38582122	0	450	0
Chromatin states	Weak_Enhancer	1p34.3	1_37582122_38582122	6	215	2.7907
Chromatin states	Weak_Promoter	1p34.3	1_37582122_38582122	1	94	1.06383
Chromatin states	Active_Enhancer	2q13b	2_111287853_112287853	0	40	0
Chromatin states	Active_Promoter	2q13b	2_111287853_112287853	0	37	0
Chromatin states	Active_Region	2q13b	2_111287853_112287853	0	21	0
Chromatin states	Insulator	2q13b	2_111287853_112287853	2	38	5.26316
Chromatin states	Transcribed	2q13b	2_111287853_112287853	1	238	0.420168
Chromatin states	Weak_Enhancer	2q13b	2_111287853_112287853	6	209	2.87081
Chromatin states	Weak_Promoter	2q13b	2_111287853_112287853	0	44	0
Chromatin states	Active_Enhancer	2q13a	2_113479364_114479364	6	184	3.26087
Chromatin states	Active_Promoter	2q13a	2_113479364_114479364	1	88	1.13636
Chromatin states	Active_Region	2q13a	2_113479364_114479364	2	97	2.06186
Chromatin states	Insulator	2q13a	2_113479364_114479364	0	99	0
Chromatin states	Transcribed	2q13a	2_113479364_114479364	5	244	2.04918
Chromatin states	Weak_Enhancer	2q13a	2_113479364_114479364	8	266	3.00752
Chromatin states	Weak_Promoter	2q13a	2_113479364_114479364	0	67	0
Chromatin states	Active_Enhancer	2q14.2	2_120646501_121646501	2	157	1.27389
Chromatin states	Active_Promoter	2q14.2	2_120646501_121646501	0	58	0
Chromatin states	Active_Region	2q14.2	2_120646501_121646501	1	79	1.26582
Chromatin states	Insulator	2q14.2	2_120646501_121646501	0	56	0
Chromatin states	Transcribed	2q14.2	2_120646501_121646501	0	287	0
Chromatin states	Weak_Enhancer	2q14.2	2_120646501_121646501	11	380	2.89474
Chromatin states	Weak_Promoter	2q14.2	2_120646501_121646501	0	58	0
Chromatin states	Active_Enhancer	2q31.1	2_176036754_178036754	2	77	2.5974
Chromatin states	Active_Promoter	2q31.1	2_176036754_178036754	0	84	0
Chromatin states	Active_Region	2q31.1	2_176036754_178036754	1	62	1.6129
Chromatin states	Insulator	2q31.1	2_176036754_178036754	4	106	3.77358
Chromatin states	Transcribed	2q31.1	2_176036754_178036754	0	156	0
Chromatin states	Weak_Enhancer	2q31.1	2_176036754_178036754	1	227	0.440529
Chromatin states	Weak_Promoter	2q31.1	2_176036754_178036754	1	113	0.884956
Chromatin states	Active_Enhancer	3q23	3_138349543_139349543	1	102	0.980392
Chromatin states	Active_Promoter	3q23	3_138349543_139349543	0	55	0
Chromatin states	Active_Region	3q23	3_138349543_139349543	1	52	1.92308
Chromatin states	Insulator	3q23	3_138349543_139349543	1	81	1.23457
Chromatin states	Transcribed	3q23	3_138349543_139349543	0	316	0
Chromatin states	Weak_Enhancer	3q23	3_138349543_139349543	3	230	1.30435
Chromatin states	Weak_Promoter	3q23	3_138349543_139349543	0	45	0
Chromatin states	Active_Enhancer	3q25.31	3_155902487_156902487	3	165	1.81818
Chromatin states	Active_Promoter	3q25.31	3_155902487_156902487	0	66	0
Chromatin states	Active_Region	3q25.31	3_155902487_156902487	3	131	2.29008
Chromatin states	Insulator	3q25.31	3_155902487_156902487	0	30	0
Chromatin states	Transcribed	3q25.31	3_155902487_156902487	1	46	2.17391
Chromatin states	Weak_Enhancer	3q25.31	3_155902487_156902487	2	230	0.869565
Chromatin states	Weak_Promoter	3q25.31	3_155902487_156902487	0	22	0
Chromatin states	Active_Enhancer	3q28	3_190031882_191031882	0	111	0
Chromatin states	Active_Promoter	3q28	3_190031882_191031882	0	33	0
Chromatin states	Active_Region	3q28	3_190031882_191031882	2	93	2.15054
Chromatin states	Insulator	3q28	3_190031882_191031882	1	40	2.5
Chromatin states	Transcribed	3q28	3_190031882_191031882	4	70	5.71429
Chromatin states	Weak_Enhancer	3q28	3_190031882_191031882	2	120	1.66667
Chromatin states	Weak_Promoter	3q28	3_190031882_191031882	0	25	0
Chromatin states	Active_Enhancer	4q13.3	4_70105006_71105006	1	18	5.55556
Chromatin states	Active_Promoter	4q13.3	4_70105006_71105006	0	3	0
Chromatin states	Active_Region	4q13.3	4_70105006_71105006	2	52	3.84615
Chromatin states	Insulator	4q13.3	4_70105006_71105006	0	35	0
Chromatin states	Transcribed	4q13.3	4_70105006_71105006	0	17	0
Chromatin states	Weak_Enhancer	4q13.3	4_70105006_71105006	0	25	0
Chromatin states	Weak_Promoter	4q13.3	4_70105006_71105006	0	5	0
Chromatin states	Active_Enhancer	4q32.3	4_166687046_167687046	1	38	2.63158
Chromatin states	Active_Promoter	4q32.3	4_166687046_167687046	0	8	0
Chromatin states	Active_Region	4q32.3	4_166687046_167687046	1	70	1.42857
Chromatin states	Insulator	4q32.3	4_166687046_167687046	0	32	0
Chromatin states	Transcribed	4q32.3	4_166687046_167687046	0	32	0
Chromatin states	Weak_Enhancer	4q32.3	4_166687046_167687046	1	30	3.33333
Chromatin states	Weak_Promoter	4q32.3	4_166687046_167687046	0	5	0
Chromatin states	Active_Enhancer	5p15.33	5_783755_1783755	0	49	0
Chromatin states	Active_Promoter	5p15.33	5_783755_1783755	0	72	0
Chromatin states	Active_Region	5p15.33	5_783755_1783755	0	19	0
Chromatin states	Insulator	5p15.33	5_783755_1783755	3	125	2.4
Chromatin states	Transcribed	5p15.33	5_783755_1783755	13	478	2.71967
Chromatin states	Weak_Enhancer	5p15.33	5_783755_1783755	1	279	0.358423
Chromatin states	Weak_Promoter	5p15.33	5_783755_1783755	4	148	2.7027
Chromatin states	Active_Enhancer	5q11.2	5_53976556_54976556	6	92	6.52174
Chromatin states	Active_Promoter	5q11.2	5_53976556_54976556	1	44	2.27273
Chromatin states	Active_Region	5q11.2	5_53976556_54976556	3	78	3.84615
Chromatin states	Insulator	5q11.2	5_53976556_54976556	5	66	7.57576
Chromatin states	Transcribed	5q11.2	5_53976556_54976556	3	377	0.795756
Chromatin states	Weak_Enhancer	5q11.2	5_53976556_54976556	2	189	1.0582
Chromatin states	Weak_Promoter	5q11.2	5_53976556_54976556	0	58	0
Chromatin states	Active_Enhancer	5q12.3	5_65625696_66625696	0	98	0
Chromatin states	Active_Promoter	5q12.3	5_65625696_66625696	0	31	0
Chromatin states	Active_Region	5q12.3	5_65625696_66625696	1	58	1.72414
Chromatin states	Insulator	5q12.3	5_65625696_66625696	0	58	0
Chromatin states	Transcribed	5q12.3	5_65625696_66625696	0	157	0
Chromatin states	Weak_Enhancer	5q12.3	5_65625696_66625696	1	155	0.645161
Chromatin states	Weak_Promoter	5q12.3	5_65625696_66625696	0	25	0
Chromatin states	Active_Enhancer	8q21.11	8_76644363_77644363	3	48	6.25
Chromatin states	Active_Promoter	8q21.11	8_76644363_77644363	0	23	0
Chromatin states	Active_Region	8q21.11	8_76644363_77644363	1	51	1.96078
Chromatin states	Insulator	8q21.11	8_76644363_77644363	0	11	0
Chromatin states	Transcribed	8q21.11	8_76644363_77644363	0	33	0
Chromatin states	Weak_Enhancer	8q21.11	8_76644363_77644363	0	57	0
Chromatin states	Weak_Promoter	8q21.11	8_76644363_77644363	0	10	0
Chromatin states	Active_Enhancer	8q21.13	8_82153644_83153644	0	23	0
Chromatin states	Active_Promoter	8q21.13	8_82153644_83153644	0	36	0
Chromatin states	Active_Region	8q21.13	8_82153644_83153644	0	19	0
Chromatin states	Insulator	8q21.13	8_82153644_83153644	2	73	2.73973
Chromatin states	Transcribed	8q21.13	8_82153644_83153644	0	122	0
Chromatin states	Weak_Enhancer	8q21.13	8_82153644_83153644	1	104	0.961538
Chromatin states	Weak_Promoter	8q21.13	8_82153644_83153644	0	35	0
Chromatin states	Active_Enhancer	8q24.21	8_127500000_130200000	20	573	3.4904
Chromatin states	Active_Promoter	8q24.21	8_127500000_130200000	2	89	2.24719
Chromatin states	Active_Region	8q24.21	8_127500000_130200000	7	364	1.92308
Chromatin states	Insulator	8q24.21	8_127500000_130200000	4	100	4
Chromatin states	Transcribed	8q24.21	8_127500000_130200000	0	15	0
Chromatin states	Weak_Enhancer	8q24.21	8_127500000_130200000	9	678	1.32743
Chromatin states	Weak_Promoter	8q24.21	8_127500000_130200000	2	20	10
Chromatin states	Active_Enhancer	9p22.2	9_16414716_17414716	2	113	1.76991
Chromatin states	Active_Promoter	9p22.2	9_16414716_17414716	0	36	0
Chromatin states	Active_Region	9p22.2	9_16414716_17414716	0	97	0
Chromatin states	Insulator	9p22.2	9_16414716_17414716	0	15	0
Chromatin states	Transcribed	9p22.2	9_16414716_17414716	0	149	0
Chromatin states	Weak_Enhancer	9p22.2	9_16414716_17414716	0	146	0
Chromatin states	Weak_Promoter	9p22.2	9_16414716_17414716	0	14	0
Chromatin states	Active_Enhancer	9p22.1	9_18530883_19530883	4	92	4.34783
Chromatin states	Active_Promoter	9p22.1	9_18530883_19530883	0	51	0
Chromatin states	Active_Region	9p22.1	9_18530883_19530883	1	60	1.66667
Chromatin states	Insulator	9p22.1	9_18530883_19530883	2	45	4.44444
Chromatin states	Transcribed	9p22.1	9_18530883_19530883	0	393	0
Chromatin states	Weak_Enhancer	9p22.1	9_18530883_19530883	6	182	3.2967
Chromatin states	Weak_Promoter	9p22.1	9_18530883_19530883	2	47	4.25532
Chromatin states	Active_Enhancer	9q31.1	9_104443226_105443226	0	0	NA
Chromatin states	Active_Promoter	9q31.1	9_104443226_105443226	0	1	0
Chromatin states	Active_Region	9q31.1	9_104443226_105443226	0	0	NA
Chromatin states	Insulator	9q31.1	9_104443226_105443226	0	21	0
Chromatin states	Transcribed	9q31.1	9_104443226_105443226	0	0	NA
Chromatin states	Weak_Enhancer	9q31.1	9_104443226_105443226	0	0	NA
Chromatin states	Weak_Promoter	9q31.1	9_104443226_105443226	0	6	0
Chromatin states	Active_Enhancer	9q31.1	9_106412892_107412892	0	20	0
Chromatin states	Active_Promoter	9q31.1	9_106412892_107412892	0	9	0
Chromatin states	Active_Region	9q31.1	9_106412892_107412892	0	29	0
Chromatin states	Insulator	9q31.1	9_106412892_107412892	2	18	11.1111
Chromatin states	Transcribed	9q31.1	9_106412892_107412892	3	115	2.6087
Chromatin states	Weak_Enhancer	9q31.1	9_106412892_107412892	0	20	0
Chromatin states	Weak_Promoter	9q31.1	9_106412892_107412892	0	11	0
Chromatin states	Active_Enhancer	9q34.2	9_135655000_136655000	1	59	1.69492
Chromatin states	Active_Promoter	9q34.2	9_135655000_136655000	3	103	2.91262
Chromatin states	Active_Region	9q34.2	9_135655000_136655000	0	16	0
Chromatin states	Insulator	9q34.2	9_135655000_136655000	2	142	1.40845
Chromatin states	Transcribed	9q34.2	9_135655000_136655000	7	403	1.73697
Chromatin states	Weak_Enhancer	9q34.2	9_135655000_136655000	5	285	1.75439
Chromatin states	Weak_Promoter	9q34.2	9_135655000_136655000	2	123	1.62602
Chromatin states	Active_Enhancer	10p12.31	10_21321274_22321274	2	129	1.55039
Chromatin states	Active_Promoter	10p12.31	10_21321274_22321274	0	57	0
Chromatin states	Active_Region	10p12.31	10_21321274_22321274	3	102	2.94118
Chromatin states	Insulator	10p12.31	10_21321274_22321274	1	49	2.04082
Chromatin states	Transcribed	10p12.31	10_21321274_22321274	0	220	0
Chromatin states	Weak_Enhancer	10p12.31	10_21321274_22321274	1	254	0.393701
Chromatin states	Weak_Promoter	10p12.31	10_21321274_22321274	0	44	0
Chromatin states	Active_Enhancer	10q24.33	10_105194301_106194301	1	189	0.529101
Chromatin states	Active_Promoter	10q24.33	10_105194301_106194301	7	118	5.9322
Chromatin states	Active_Region	10q24.33	10_105194301_106194301	1	116	0.862069
Chromatin states	Insulator	10q24.33	10_105194301_106194301	1	113	0.884956
Chromatin states	Transcribed	10q24.33	10_105194301_106194301	1	390	0.25641
Chromatin states	Weak_Enhancer	10q24.33	10_105194301_106194301	2	360	0.555556
Chromatin states	Weak_Promoter	10q24.33	10_105194301_106194301	0	87	0
Chromatin states	Active_Enhancer	12q24.31	12_120903724_121903724	2	83	2.40964
Chromatin states	Active_Promoter	12q24.31	12_120903724_121903724	0	127	0
Chromatin states	Active_Region	12q24.31	12_120903724_121903724	1	38	2.63158
Chromatin states	Insulator	12q24.31	12_120903724_121903724	0	72	0
Chromatin states	Transcribed	12q24.31	12_120903724_121903724	10	505	1.9802
Chromatin states	Weak_Enhancer	12q24.31	12_120903724_121903724	9	352	2.55682
Chromatin states	Weak_Promoter	12q24.31	12_120903724_121903724	0	110	0
Chromatin states	Active_Enhancer	15q26.1	15_91035329_92035329	3	82	3.65854
Chromatin states	Active_Promoter	15q26.1	15_91035329_92035329	0	84	0
Chromatin states	Active_Region	15q26.1	15_91035329_92035329	2	37	5.40541
Chromatin states	Insulator	15q26.1	15_91035329_92035329	1	71	1.40845
Chromatin states	Transcribed	15q26.1	15_91035329_92035329	0	355	0
Chromatin states	Weak_Enhancer	15q26.1	15_91035329_92035329	6	185	3.24324
Chromatin states	Weak_Promoter	15q26.1	15_91035329_92035329	0	59	0
Chromatin states	Active_Enhancer	17q12	17_35600767_36600767	1	147	0.680272
Chromatin states	Active_Promoter	17q12	17_35600767_36600767	1	87	1.14943
Chromatin states	Active_Region	17q12	17_35600767_36600767	3	80	3.75
Chromatin states	Insulator	17q12	17_35600767_36600767	2	85	2.35294
Chromatin states	Transcribed	17q12	17_35600767_36600767	0	538	0
Chromatin states	Weak_Enhancer	17q12	17_35600767_36600767	3	274	1.09489
Chromatin states	Weak_Promoter	17q12	17_35600767_36600767	1	52	1.92308
Chromatin states	Active_Enhancer	17q21.31	17_4.3e+07_45500000	7	391	1.79028
Chromatin states	Active_Promoter	17q21.31	17_4.3e+07_45500000	1	259	0.3861
Chromatin states	Active_Region	17q21.31	17_4.3e+07_45500000	5	167	2.99401
Chromatin states	Insulator	17q21.31	17_4.3e+07_45500000	2	199	1.00503
Chromatin states	Transcribed	17q21.31	17_4.3e+07_45500000	8	817	0.979192
Chromatin states	Weak_Enhancer	17q21.31	17_4.3e+07_45500000	12	824	1.45631
Chromatin states	Weak_Promoter	17q21.31	17_4.3e+07_45500000	1	219	0.456621
Chromatin states	Active_Enhancer	17q21.32	17_45972432_46972432	5	188	2.65957
Chromatin states	Active_Promoter	17q21.32	17_45972432_46972432	0	155	0
Chromatin states	Active_Region	17q21.32	17_45972432_46972432	1	73	1.36986
Chromatin states	Insulator	17q21.32	17_45972432_46972432	2	136	1.47059
Chromatin states	Transcribed	17q21.32	17_45972432_46972432	1	248	0.403226
Chromatin states	Weak_Enhancer	17q21.32	17_45972432_46972432	8	389	2.05656
Chromatin states	Weak_Promoter	17q21.32	17_45972432_46972432	0	121	0
Chromatin states	Active_Enhancer	18q11.2	18_20925852_21925852	1	152	0.657895
Chromatin states	Active_Promoter	18q11.2	18_20925852_21925852	0	80	0
Chromatin states	Active_Region	18q11.2	18_20925852_21925852	3	78	3.84615
Chromatin states	Insulator	18q11.2	18_20925852_21925852	0	50	0
Chromatin states	Transcribed	18q11.2	18_20925852_21925852	24	690	3.47826
Chromatin states	Weak_Enhancer	18q11.2	18_20925852_21925852	8	342	2.33918
Chromatin states	Weak_Promoter	18q11.2	18_20925852_21925852	0	47	0
Chromatin states	Active_Enhancer	19p13.11	19_16890291_17890291	0	115	0
Chromatin states	Active_Promoter	19p13.11	19_16890291_17890291	3	185	1.62162
Chromatin states	Active_Region	19p13.11	19_16890291_17890291	0	61	0
Chromatin states	Insulator	19p13.11	19_16890291_17890291	0	109	0
Chromatin states	Transcribed	19p13.11	19_16890291_17890291	0	603	0
Chromatin states	Weak_Enhancer	19p13.11	19_16890291_17890291	7	379	1.84697
Chromatin states	Weak_Promoter	19p13.11	19_16890291_17890291	1	158	0.632911
Chromatin states	Active_Enhancer	19q13.2	19_39238787_40238787	0	132	0
Chromatin states	Active_Promoter	19q13.2	19_39238787_40238787	10	155	6.45161
Chromatin states	Active_Region	19q13.2	19_39238787_40238787	1	44	2.27273
Chromatin states	Insulator	19q13.2	19_39238787_40238787	0	99	0
Chromatin states	Transcribed	19q13.2	19_39238787_40238787	1	377	0.265252
Chromatin states	Weak_Enhancer	19q13.2	19_39238787_40238787	6	352	1.70455
Chromatin states	Weak_Promoter	19q13.2	19_39238787_40238787	1	113	0.884956
Chromatin states	Active_Enhancer	21q22.12	21_35580398_36580398	1	161	0.621118
Chromatin states	Active_Promoter	21q22.12	21_35580398_36580398	5	44	11.3636
Chromatin states	Active_Region	21q22.12	21_35580398_36580398	1	92	1.08696
Chromatin states	Insulator	21q22.12	21_35580398_36580398	0	71	0
Chromatin states	Transcribed	21q22.12	21_35580398_36580398	0	42	0
Chromatin states	Weak_Enhancer	21q22.12	21_35580398_36580398	2	233	0.858369
Chromatin states	Weak_Promoter	21q22.12	21_35580398_36580398	0	20	0
Chromatin states	Active_Enhancer	22q12.1	22_28434313_29434313	4	98	4.08163
Chromatin states	Active_Promoter	22q12.1	22_28434313_29434313	1	65	1.53846
Chromatin states	Active_Region	22q12.1	22_28434313_29434313	0	52	0
Chromatin states	Insulator	22q12.1	22_28434313_29434313	0	38	0
Chromatin states	Transcribed	22q12.1	22_28434313_29434313	5	95	5.26316
Chromatin states	Weak_Enhancer	22q12.1	22_28434313_29434313	6	232	2.58621
Chromatin states	Weak_Promoter	22q12.1	22_28434313_29434313	1	30	3.33333

## Sheet: SD5_GISTIC_amp_del_Region
Supplementary Data 5: GISTIC identified amplified or deleted regions of EOC samples
CNV.Category	Chromosome	Start	End	Cytoband	q.value	Residual.q.value	Overlapped with risk loci
Ampification	chr1	37666993	41928253	1p34.3	2.89e-07	2.89e-07	V
Ampification	chr1	155981182	156024774	1q22	1.7e-05	3.17e-05
Ampification	chr1	233868162	249250621	1q44	0.00017767	0.00017767
Ampification	chr1	178057735	190548242	1q25.3	0.05049	0.089503
Ampification	chr2	43786812	68026551	2p16.1	0.028333	0.028333
Ampification	chr2	137054196	200377092	2q31.1	0.033448	0.039838	V
Ampification	chr2	182410746	243199373	2q34	0.20033	0.23674
Ampification	chr3	171778390	174161660	3q26.31	3.38e-25	3.99e-17
Ampification	chr3	176230744	188013864	3q27.2	5.83e-14	4.6e-05
Ampification	chr3	148129381	161555373	3q25.1	8.13e-07	0.0050907	V
Ampification	chr3	103911278	115738598	3q13.2	0.10376	0.10376
Ampification	chr4	72737570	75233438	4q13.3	0.040942	0.040942
Ampification	chr4	1	3141806	4p16.3	0.16317	0.16317
Ampification	chr5	1	5564691	5p15.33	6.76e-05	6.76e-05	V
Ampification	chr5	170311784	180915260	5q35.3	0.018114	0.018114
Ampification	chr6	18460047	18511998	6p22.3	8.05e-05	0.001511
Ampification	chr6	1	14889830	6p24.3	0.0010779	0.021862
Ampification	chr7	129682998	159138663	7q36.3	0.001034	0.001034
Ampification	chr7	56410134	148829337	7q11.21	0.1195	0.1195
Ampification	chr8	129006121	131178490	8q24.21	2.01e-37	3.83e-30	V
Ampification	chr8	141620818	146364022	8q24.3	1.13e-15	1.26e-05
Ampification	chr8	95376945	126307040	8q23.1	2.23e-07	0.0065333
Ampification	chr8	41425139	42105654	8p11.21	0.02561	0.046021
Ampification	chr8	53184792	56375360	8q11.23	0.06843	0.14561
Ampification	chr8	58106029	108541783	8q21.12	0.13122	0.19097	V
Ampification	chr9	139444242	140004339	9q34.3	0.053727	0.053727
Ampification	chr9	895681	7065994	9p24.2	0.058589	0.058589
Ampification	chr10	1	6257432	10p15.3	0.055219	0.055219
Ampification	chr10	110803858	135534747	10q26.13	0.23308	0.23308
Ampification	chr11	72770044	78665584	11q13.5	3.75e-05	0.00063142
Ampification	chr11	117874805	135006516	11q23.3	0.036028	0.036028
Ampification	chr11	84910520	90605565	11q14.2	0.0025321	0.044808
Ampification	chr12	2782729	4405004	12p13.33	3.77e-06	3.77e-06
Ampification	chr12	3401262	133851895	12q15	0.21592	0.21592	V
Ampification	chr14	104526625	107349540	14q32.33	0.0099653	0.0099653
Ampification	chr14	1	23138635	14q11.2	0.053727	0.053727
Ampification	chr15	91683185	102531392	15q26.3	0.015692	0.015692	V
Ampification	chr19	30236725	30293079	19q12	7.58e-23	9.67e-21
Ampification	chr19	38746019	40207391	19q13.2	7.88e-08	1.26e-06	V
Ampification	chr19	15197492	15217374	19p13.12	2.55e-11	2.94e-06
Ampification	chr19	10515899	10820009	19p13.2	7.22e-08	1.32e-05
Ampification	chr19	17459964	17635002	19p13.11	1.23e-07	0.001034	V
Ampification	chr19	35769115	36636140	19q13.12	1.25e-08	0.0095323
Ampification	chr20	1	2478118	20p13	0.0037981	0.0037981
Ampification	chr20	54964051	63025520	20q13.33	0.015692	0.015692
Ampification	chr20	32363308	32679982	20q11.22	0.21879	0.21879
Deletion	chr1	25283105	28981209	1p36.11	1.04e-13	4.99e-10
Deletion	chr1	1	6087318	1p36.31	1.59e-10	1.79e-06
Deletion	chr1	208083161	218459511	1q32.3	0.00034178	0.00034178
Deletion	chr1	51412091	149898128	1p13.2	0.029633	0.029633
Deletion	chr2	239460928	243199373	2q37.3	3.92e-05	3.92e-05
Deletion	chr2	139649072	143642583	2q22.1	0.00047075	0.00047075
Deletion	chr2	1	26404383	2p25.1	0.013461	0.013461
Deletion	chr3	1	8661423	3p26.3	5.62e-05	5.62e-05
Deletion	chr3	51531792	51819668	3p21.2	0.00053055	0.00053055
Deletion	chr3	115432341	118626828	3q13.31	0.036245	0.037092
Deletion	chr4	177243911	191154276	4q34.3	0.00038522	0.00038522
Deletion	chr4	88444898	138957714	4q26	0.00829	0.031128
Deletion	chr4	1	191154276	4q21.22	0.065992	0.24663	V
Deletion	chr5	64308759	92747493	5q13.2	1.12e-11	3.57e-05	V
Deletion	chr5	55520270	60460852	5q12.1	1.98e-09	0.00053055
Deletion	chr5	75616909	125703248	5q22.2	0.0025847	0.0233
Deletion	chr6	139012307	166825842	6q25.2	9.97e-06	0.0024067
Deletion	chr6	123045603	171115067	6q27	0.00013836	0.053264
Deletion	chr6	57086583	152127516	6q21	0.12484	0.12411
Deletion	chr7	1782776	6776142	7p22.1	1.67e-10	1.59e-10
Deletion	chr9	131190626	141213431	9q34.13	0.005472	0.0054168	V
Deletion	chr10	87336396	111624759	10q24.33	7.79e-05	7.69e-05	V
Deletion	chr11	1	12140062	11p15.4	1.75e-10	1.72e-10
Deletion	chr11	90595934	135006516	11q25	0.076914	0.075694
Deletion	chr12	116710180	133851895	12q24.33	3.04e-05	0.00025518	V
Deletion	chr12	99118692	100435395	12q23.1	9.26e-05	0.0006019
Deletion	chr14	56258655	75410666	14q23.3	0.061983	0.062354
Deletion	chr15	1	63124061	15q15.1	0.082692	0.08446
Deletion	chr18	33843380	78077248	18q23	0.22267	0.22141
Deletion	chr19	1	4097611	19p13.3	1.05e-39	1.05e-39
Deletion	chr19	47258193	47533516	19q13.32	4.04e-08	3.88e-08
Deletion	chr22	46671904	51304566	22q13.32	0.0028235	0.0028486
CNV.Category	Chromosome	Start	End	Cytoband	q.value	Residual.q.value	Overlapped with risk loci
Ampification	chr1	37666993	41928253	1p34.3 - 1p34.2	2.89e-07	2.89e-07	V
Ampification	chr2	137054196	200377092	2q22.1 - 2q33.1	0.033448	0.039838	V
Ampification	chr3	148129381	161555373	3q24 - 3q26.1	8.13e-07	0.0050907	V
Ampification	chr5	1	5564691	5p15.33 - 5p15.32	6.76e-05	6.76e-05	V
Ampification	chr8	129006121	131178490	8q24.21	2.01e-37	3.83e-30	V
Ampification	chr8	58106029	108541783	8q12.1 - 8q23.1	0.13122	0.19097	V
Ampification	chr12	3401262	133851895	12p13.32 - q24.33	0.21592	0.21592	V
Ampification	chr15	91683185	102531392	15q26.1 - 15q26.3	0.015692	0.015692	V
Ampification	chr19	38746019	40207391	19q13.2	7.88e-08	1.26e-06	V
Ampification	chr19	17459964	17635002	19p13.11	1.23e-07	0.001034	V
Deletion	chr4	1	191154276	4p16.3 - 4q35.2	0.065992	0.24663	V
Deletion	chr5	64308759	92747493	5q12.3 - 5q15	1.12e-11	3.57e-05	V
Deletion	chr9	131190626	141213431	9q34.11 - 9q34.3	0.005472	0.0054168	V
Deletion	chr10	87336396	111624759	10q23.1 - 10q25.1	7.79e-05	7.69e-05	V
Deletion	chr12	116710180	133851895	12q24.21 - 12q24.33	3.04e-05	0.00025518	V

## Sheet: SD6_GISTIC_in_Risk_Loci
Supplementary Data 6: GISTIC-identified amplified or deleted regions in EOC samples overlapping with 33 risk loci
CNV.Category	Chromosome	Start	End	Cytoband	fragment_count	fragment_length	risk_loci_length	coverage_percentage	annotation	cell_type	state
Ampification	chr1	37666993	38582122	1p34.3	16	8400	915129	0.009179	CCOC:Weak_Promoter	CCOC	Weak_Promoter
Ampification	chr2	176036754	178036754	2q31.1	8	6400	2000000	0.0032	CCOC:Weak_Promoter	CCOC	Weak_Promoter
Ampification	chr3	155902487	156902487	3q25.31	4	5200	1000000	0.0052	CCOC:Weak_Promoter	CCOC	Weak_Promoter
Ampification	chr5	783755	1783755	5p15.33	17	13445	1000000	0.013445	CCOC:Weak_Promoter	CCOC	Weak_Promoter
Ampification	chr8	76644363	77644363	8q21.11	1	400	1000000	0.0004	CCOC:Weak_Promoter	CCOC	Weak_Promoter
Ampification	chr8	82153644	83153644	8q21.13	5	2200	1000000	0.0022	CCOC:Weak_Promoter	CCOC	Weak_Promoter
Ampification	chr8	129006121	130200000	8q24.21	0	0	1193879	0	CCOC:Weak_Promoter	CCOC	Weak_Promoter
Ampification	chr12	120903724	121903724	12q24.31	22	15524	1000000	0.015524	CCOC:Weak_Promoter	CCOC	Weak_Promoter
Ampification	chr15	91683185	92035329	15q26.1	0	0	352144	0	CCOC:Weak_Promoter	CCOC	Weak_Promoter
Ampification	chr19	17459964	17635002	19p13.11	5	4400	175038	0.0251374	CCOC:Weak_Promoter	CCOC	Weak_Promoter
Ampification	chr19	39238787	40207391	19q13.2	12	6000	968604	0.0061945	CCOC:Weak_Promoter	CCOC	Weak_Promoter
Ampification	chr1	37666993	38582122	1p34.3	20	18600	915129	0.020325	FT:Weak_Promoter	FT	Weak_Promoter
Ampification	chr2	176036754	178036754	2q31.1	31	50200	2000000	0.0251	FT:Weak_Promoter	FT	Weak_Promoter
Ampification	chr3	155902487	156902487	3q25.31	6	10800	1000000	0.0108	FT:Weak_Promoter	FT	Weak_Promoter
Ampification	chr5	783755	1783755	5p15.33	30	30845	1000000	0.030845	FT:Weak_Promoter	FT	Weak_Promoter
Ampification	chr8	76644363	77644363	8q21.11	2	2800	1000000	0.0028	FT:Weak_Promoter	FT	Weak_Promoter
Ampification	chr8	82153644	83153644	8q21.13	7	5600	1000000	0.0056	FT:Weak_Promoter	FT	Weak_Promoter
Ampification	chr8	129006121	130200000	8q24.21	0	0	1193879	0	FT:Weak_Promoter	FT	Weak_Promoter
Ampification	chr12	120903724	121903724	12q24.31	31	18924	1000000	0.018924	FT:Weak_Promoter	FT	Weak_Promoter
Ampification	chr15	91683185	92035329	15q26.1	1	1600	352144	0.0045436	FT:Weak_Promoter	FT	Weak_Promoter
Ampification	chr19	17459964	17635002	19p13.11	10	10600	175038	0.0605583	FT:Weak_Promoter	FT	Weak_Promoter
Ampification	chr19	39238787	40207391	19q13.2	37	29800	968604	0.0307659	FT:Weak_Promoter	FT	Weak_Promoter
Ampification	chr1	37666993	38582122	1p34.3	4	4800	915129	0.0052452	IOSE:Weak_Promoter	IOSE	Weak_Promoter
Ampification	chr2	176036754	178036754	2q31.1	5	5200	2000000	0.0026	IOSE:Weak_Promoter	IOSE	Weak_Promoter
Ampification	chr3	155902487	156902487	3q25.31	0	0	1000000	0	IOSE:Weak_Promoter	IOSE	Weak_Promoter
Ampification	chr5	783755	1783755	5p15.33	6	9000	1000000	0.009	IOSE:Weak_Promoter	IOSE	Weak_Promoter
Ampification	chr8	76644363	77644363	8q21.11	0	0	1000000	0	IOSE:Weak_Promoter	IOSE	Weak_Promoter
Ampification	chr8	82153644	83153644	8q21.13	1	200	1000000	0.0002	IOSE:Weak_Promoter	IOSE	Weak_Promoter
Ampification	chr8	129006121	130200000	8q24.21	0	0	1193879	0	IOSE:Weak_Promoter	IOSE	Weak_Promoter
Ampification	chr12	120903724	121903724	12q24.31	3	2600	1000000	0.0026	IOSE:Weak_Promoter	IOSE	Weak_Promoter
Ampification	chr15	91683185	92035329	15q26.1	0	0	352144	0	IOSE:Weak_Promoter	IOSE	Weak_Promoter
Ampification	chr19	17459964	17635002	19p13.11	2	1400	175038	0.0079983	IOSE:Weak_Promoter	IOSE	Weak_Promoter
Ampification	chr19	39238787	40207391	19q13.2	5	2600	968604	0.0026843	IOSE:Weak_Promoter	IOSE	Weak_Promoter
Ampification	chr1	37666993	38582122	1p34.3	17	11600	915129	0.0126758	MOC:Weak_Promoter	MOC	Weak_Promoter
Ampification	chr2	176036754	178036754	2q31.1	20	11200	2000000	0.0056	MOC:Weak_Promoter	MOC	Weak_Promoter
Ampification	chr3	155902487	156902487	3q25.31	4	2000	1000000	0.002	MOC:Weak_Promoter	MOC	Weak_Promoter
Ampification	chr5	783755	1783755	5p15.33	16	8645	1000000	0.008645	MOC:Weak_Promoter	MOC	Weak_Promoter
Ampification	chr8	76644363	77644363	8q21.11	2	3400	1000000	0.0034	MOC:Weak_Promoter	MOC	Weak_Promoter
Ampification	chr8	82153644	83153644	8q21.13	9	4600	1000000	0.0046	MOC:Weak_Promoter	MOC	Weak_Promoter
Ampification	chr8	129006121	130200000	8q24.21	0	0	1193879	0	MOC:Weak_Promoter	MOC	Weak_Promoter
Ampification	chr12	120903724	121903724	12q24.31	24	14324	1000000	0.014324	MOC:Weak_Promoter	MOC	Weak_Promoter
Ampification	chr15	91683185	92035329	15q26.1	0	0	352144	0	MOC:Weak_Promoter	MOC	Weak_Promoter
Ampification	chr19	17459964	17635002	19p13.11	5	4600	175038	0.02628	MOC:Weak_Promoter	MOC	Weak_Promoter
Ampification	chr19	39238787	40207391	19q13.2	12	6000	968604	0.0061945	MOC:Weak_Promoter	MOC	Weak_Promoter
Ampification	chr1	37666993	38582122	1p34.3	22	18400	915129	0.0201065	EEC:Weak_Promoter	EEC	Weak_Promoter
Ampification	chr2	176036754	178036754	2q31.1	16	12600	2000000	0.0063	EEC:Weak_Promoter	EEC	Weak_Promoter
Ampification	chr3	155902487	156902487	3q25.31	3	2000	1000000	0.002	EEC:Weak_Promoter	EEC	Weak_Promoter
Ampification	chr5	783755	1783755	5p15.33	58	43000	1000000	0.043	EEC:Weak_Promoter	EEC	Weak_Promoter
Ampification	chr8	76644363	77644363	8q21.11	0	0	1000000	0	EEC:Weak_Promoter	EEC	Weak_Promoter
Ampification	chr8	82153644	83153644	8q21.13	6	4400	1000000	0.0044	EEC:Weak_Promoter	EEC	Weak_Promoter
Ampification	chr8	129006121	130200000	8q24.21	4	2200	1193879	0.0018427	EEC:Weak_Promoter	EEC	Weak_Promoter
Ampification	chr12	120903724	121903724	12q24.31	17	10600	1000000	0.0106	EEC:Weak_Promoter	EEC	Weak_Promoter
Ampification	chr15	91683185	92035329	15q26.1	1	600	352144	0.0017038	EEC:Weak_Promoter	EEC	Weak_Promoter
Ampification	chr19	17459964	17635002	19p13.11	9	6800	175038	0.0388487	EEC:Weak_Promoter	EEC	Weak_Promoter
Ampification	chr19	39238787	40207391	19q13.2	30	18400	968604	0.0189964	EEC:Weak_Promoter	EEC	Weak_Promoter
Ampification	chr1	37666993	38582122	1p34.3	6	7600	915129	0.0083048	HGSOC:Weak_Promoter	HGSOC	Weak_Promoter
Ampification	chr2	176036754	178036754	2q31.1	22	17800	2000000	0.0089	HGSOC:Weak_Promoter	HGSOC	Weak_Promoter
Ampification	chr3	155902487	156902487	3q25.31	4	2400	1000000	0.0024	HGSOC:Weak_Promoter	HGSOC	Weak_Promoter
Ampification	chr5	783755	1783755	5p15.33	18	11445	1000000	0.011445	HGSOC:Weak_Promoter	HGSOC	Weak_Promoter
Ampification	chr8	76644363	77644363	8q21.11	1	400	1000000	0.0004	HGSOC:Weak_Promoter	HGSOC	Weak_Promoter
Ampification	chr8	82153644	83153644	8q21.13	3	1800	1000000	0.0018	HGSOC:Weak_Promoter	HGSOC	Weak_Promoter
Ampification	chr8	129006121	130200000	8q24.21	0	0	1193879	0	HGSOC:Weak_Promoter	HGSOC	Weak_Promoter
Ampification	chr12	120903724	121903724	12q24.31	14	9400	1000000	0.0094	HGSOC:Weak_Promoter	HGSOC	Weak_Promoter
Ampification	chr15	91683185	92035329	15q26.1	0	0	352144	0	HGSOC:Weak_Promoter	HGSOC	Weak_Promoter
Ampification	chr19	17459964	17635002	19p13.11	7	6600	175038	0.0377061	HGSOC:Weak_Promoter	HGSOC	Weak_Promoter
Ampification	chr19	39238787	40207391	19q13.2	12	10800	968604	0.0111501	HGSOC:Weak_Promoter	HGSOC	Weak_Promoter
Ampification	chr1	37666993	38582122	1p34.3	9	2800	915129	0.0030597	LGSOC:Weak_Promoter	LGSOC	Weak_Promoter
Ampification	chr2	176036754	178036754	2q31.1	11	9200	2000000	0.0046	LGSOC:Weak_Promoter	LGSOC	Weak_Promoter
Ampification	chr3	155902487	156902487	3q25.31	1	200	1000000	0.0002	LGSOC:Weak_Promoter	LGSOC	Weak_Promoter
Ampification	chr5	783755	1783755	5p15.33	8	6445	1000000	0.006445	LGSOC:Weak_Promoter	LGSOC	Weak_Promoter
Ampification	chr8	76644363	77644363	8q21.11	4	3600	1000000	0.0036	LGSOC:Weak_Promoter	LGSOC	Weak_Promoter
Ampification	chr8	82153644	83153644	8q21.13	4	2800	1000000	0.0028	LGSOC:Weak_Promoter	LGSOC	Weak_Promoter
Ampification	chr8	129006121	130200000	8q24.21	0	0	1193879	0	LGSOC:Weak_Promoter	LGSOC	Weak_Promoter
Ampification	chr12	120903724	121903724	12q24.31	2	1800	1000000	0.0018	LGSOC:Weak_Promoter	LGSOC	Weak_Promoter
Ampification	chr15	91683185	92035329	15q26.1	0	0	352144	0	LGSOC:Weak_Promoter	LGSOC	Weak_Promoter
Ampification	chr19	17459964	17635002	19p13.11	5	2800	175038	0.0159965	LGSOC:Weak_Promoter	LGSOC	Weak_Promoter
Ampification	chr19	39238787	40207391	19q13.2	5	2800	968604	0.0028908	LGSOC:Weak_Promoter	LGSOC	Weak_Promoter
Ampification	chr1	37666993	38582122	1p34.3	17	45800	915129	0.0500476	CCOC:Active_Promoter	CCOC	Active_Promoter
Ampification	chr2	176036754	178036754	2q31.1	16	52800	2000000	0.0264	CCOC:Active_Promoter	CCOC	Active_Promoter
Ampification	chr3	155902487	156902487	3q25.31	10	30000	1000000	0.03	CCOC:Active_Promoter	CCOC	Active_Promoter
Ampification	chr5	783755	1783755	5p15.33	8	18600	1000000	0.0186	CCOC:Active_Promoter	CCOC	Active_Promoter
Ampification	chr8	76644363	77644363	8q21.11	6	14400	1000000	0.0144	CCOC:Active_Promoter	CCOC	Active_Promoter
Ampification	chr8	82153644	83153644	8q21.13	6	12800	1000000	0.0128	CCOC:Active_Promoter	CCOC	Active_Promoter
Ampification	chr8	129006121	130200000	8q24.21	1	1600	1193879	0.0013402	CCOC:Active_Promoter	CCOC	Active_Promoter
Ampification	chr12	120903724	121903724	12q24.31	20	49600	1000000	0.0496	CCOC:Active_Promoter	CCOC	Active_Promoter
Ampification	chr15	91683185	92035329	15q26.1	0	0	352144	0	CCOC:Active_Promoter	CCOC	Active_Promoter
Ampification	chr19	17459964	17635002	19p13.11	4	8436	175038	0.0481953	CCOC:Active_Promoter	CCOC	Active_Promoter
Ampification	chr19	39238787	40207391	19q13.2	21	58600	968604	0.0604994	CCOC:Active_Promoter	CCOC	Active_Promoter
Ampification	chr1	37666993	38582122	1p34.3	19	49600	915129	0.0542	FT:Active_Promoter	FT	Active_Promoter
Ampification	chr2	176036754	178036754	2q31.1	12	19200	2000000	0.0096	FT:Active_Promoter	FT	Active_Promoter
Ampification	chr3	155902487	156902487	3q25.31	16	44800	1000000	0.0448	FT:Active_Promoter	FT	Active_Promoter
Ampification	chr5	783755	1783755	5p15.33	16	27400	1000000	0.0274	FT:Active_Promoter	FT	Active_Promoter
Ampification	chr8	76644363	77644363	8q21.11	6	18200	1000000	0.0182	FT:Active_Promoter	FT	Active_Promoter
Ampification	chr8	82153644	83153644	8q21.13	8	12600	1000000	0.0126	FT:Active_Promoter	FT	Active_Promoter
Ampification	chr8	129006121	130200000	8q24.21	5	5200	1193879	0.0043556	FT:Active_Promoter	FT	Active_Promoter
Ampification	chr12	120903724	121903724	12q24.31	28	55600	1000000	0.0556	FT:Active_Promoter	FT	Active_Promoter
Ampification	chr15	91683185	92035329	15q26.1	1	800	352144	0.0022718	FT:Active_Promoter	FT	Active_Promoter
Ampification	chr19	17459964	17635002	19p13.11	9	18436	175038	0.105326	FT:Active_Promoter	FT	Active_Promoter
Ampification	chr19	39238787	40207391	19q13.2	25	60800	968604	0.0627708	FT:Active_Promoter	FT	Active_Promoter
Ampification	chr1	37666993	38582122	1p34.3	12	28000	915129	0.0305968	IOSE:Active_Promoter	IOSE	Active_Promoter
Ampification	chr2	176036754	178036754	2q31.1	8	15200	2000000	0.0076	IOSE:Active_Promoter	IOSE	Active_Promoter
Ampification	chr3	155902487	156902487	3q25.31	6	12200	1000000	0.0122	IOSE:Active_Promoter	IOSE	Active_Promoter
Ampification	chr5	783755	1783755	5p15.33	4	9200	1000000	0.0092	IOSE:Active_Promoter	IOSE	Active_Promoter
Ampification	chr8	76644363	77644363	8q21.11	3	7400	1000000	0.0074	IOSE:Active_Promoter	IOSE	Active_Promoter
Ampification	chr8	82153644	83153644	8q21.13	4	5400	1000000	0.0054	IOSE:Active_Promoter	IOSE	Active_Promoter
Ampification	chr8	129006121	130200000	8q24.21	0	0	1193879	0	IOSE:Active_Promoter	IOSE	Active_Promoter
Ampification	chr12	120903724	121903724	12q24.31	14	29000	1000000	0.029	IOSE:Active_Promoter	IOSE	Active_Promoter
Ampification	chr15	91683185	92035329	15q26.1	0	0	352144	0	IOSE:Active_Promoter	IOSE	Active_Promoter
Ampification	chr19	17459964	17635002	19p13.11	4	7800	175038	0.0445618	IOSE:Active_Promoter	IOSE	Active_Promoter
Ampification	chr19	39238787	40207391	19q13.2	20	39000	968604	0.0402641	IOSE:Active_Promoter	IOSE	Active_Promoter
Ampification	chr1	37666993	38582122	1p34.3	15	47800	915129	0.0522331	MOC:Active_Promoter	MOC	Active_Promoter
Ampification	chr2	176036754	178036754	2q31.1	13	22000	2000000	0.011	MOC:Active_Promoter	MOC	Active_Promoter
Ampification	chr3	155902487	156902487	3q25.31	10	26600	1000000	0.0266	MOC:Active_Promoter	MOC	Active_Promoter
Ampification	chr5	783755	1783755	5p15.33	17	33000	1000000	0.033	MOC:Active_Promoter	MOC	Active_Promoter
Ampification	chr8	76644363	77644363	8q21.11	2	2200	1000000	0.0022	MOC:Active_Promoter	MOC	Active_Promoter
Ampification	chr8	82153644	83153644	8q21.13	4	7400	1000000	0.0074	MOC:Active_Promoter	MOC	Active_Promoter
Ampification	chr8	129006121	130200000	8q24.21	2	2400	1193879	0.0020103	MOC:Active_Promoter	MOC	Active_Promoter
Ampification	chr12	120903724	121903724	12q24.31	18	39324	1000000	0.039324	MOC:Active_Promoter	MOC	Active_Promoter
Ampification	chr15	91683185	92035329	15q26.1	1	600	352144	0.0017038	MOC:Active_Promoter	MOC	Active_Promoter
Ampification	chr19	17459964	17635002	19p13.11	6	15800	175038	0.0902661	MOC:Active_Promoter	MOC	Active_Promoter
Ampification	chr19	39238787	40207391	19q13.2	23	61200	968604	0.0631837	MOC:Active_Promoter	MOC	Active_Promoter
Ampification	chr1	37666993	38582122	1p34.3	13	20600	915129	0.0225105	EEC:Active_Promoter	EEC	Active_Promoter
Ampification	chr2	176036754	178036754	2q31.1	8	10000	2000000	0.005	EEC:Active_Promoter	EEC	Active_Promoter
Ampification	chr3	155902487	156902487	3q25.31	8	12200	1000000	0.0122	EEC:Active_Promoter	EEC	Active_Promoter
Ampification	chr5	783755	1783755	5p15.33	5	8800	1000000	0.0088	EEC:Active_Promoter	EEC	Active_Promoter
Ampification	chr8	76644363	77644363	8q21.11	3	3600	1000000	0.0036	EEC:Active_Promoter	EEC	Active_Promoter
Ampification	chr8	82153644	83153644	8q21.13	4	4200	1000000	0.0042	EEC:Active_Promoter	EEC	Active_Promoter
Ampification	chr8	129006121	130200000	8q24.21	0	0	1193879	0	EEC:Active_Promoter	EEC	Active_Promoter
Ampification	chr12	120903724	121903724	12q24.31	15	21600	1000000	0.0216	EEC:Active_Promoter	EEC	Active_Promoter
Ampification	chr15	91683185	92035329	15q26.1	0	0	352144	0	EEC:Active_Promoter	EEC	Active_Promoter
Ampification	chr19	17459964	17635002	19p13.11	4	3800	175038	0.0217096	EEC:Active_Promoter	EEC	Active_Promoter
Ampification	chr19	39238787	40207391	19q13.2	22	26000	968604	0.0268428	EEC:Active_Promoter	EEC	Active_Promoter
Ampification	chr1	37666993	38582122	1p34.3	14	39400	915129	0.043054	HGSOC:Active_Promoter	HGSOC	Active_Promoter
Ampification	chr2	176036754	178036754	2q31.1	19	37800	2000000	0.0189	HGSOC:Active_Promoter	HGSOC	Active_Promoter
Ampification	chr3	155902487	156902487	3q25.31	9	24000	1000000	0.024	HGSOC:Active_Promoter	HGSOC	Active_Promoter
Ampification	chr5	783755	1783755	5p15.33	12	25200	1000000	0.0252	HGSOC:Active_Promoter	HGSOC	Active_Promoter
Ampification	chr8	76644363	77644363	8q21.11	3	8200	1000000	0.0082	HGSOC:Active_Promoter	HGSOC	Active_Promoter
Ampification	chr8	82153644	83153644	8q21.13	5	12800	1000000	0.0128	HGSOC:Active_Promoter	HGSOC	Active_Promoter
Ampification	chr8	129006121	130200000	8q24.21	1	1400	1193879	0.0011726	HGSOC:Active_Promoter	HGSOC	Active_Promoter
Ampification	chr12	120903724	121903724	12q24.31	19	45924	1000000	0.045924	HGSOC:Active_Promoter	HGSOC	Active_Promoter
Ampification	chr15	91683185	92035329	15q26.1	0	0	352144	0	HGSOC:Active_Promoter	HGSOC	Active_Promoter
Ampification	chr19	17459964	17635002	19p13.11	5	15800	175038	0.0902661	HGSOC:Active_Promoter	HGSOC	Active_Promoter
Ampification	chr19	39238787	40207391	19q13.2	25	66200	968604	0.0683458	HGSOC:Active_Promoter	HGSOC	Active_Promoter
Ampification	chr1	37666993	38582122	1p34.3	13	29400	915129	0.0321266	LGSOC:Active_Promoter	LGSOC	Active_Promoter
Ampification	chr2	176036754	178036754	2q31.1	8	13200	2000000	0.0066	LGSOC:Active_Promoter	LGSOC	Active_Promoter
Ampification	chr3	155902487	156902487	3q25.31	7	18400	1000000	0.0184	LGSOC:Active_Promoter	LGSOC	Active_Promoter
Ampification	chr5	783755	1783755	5p15.33	10	18400	1000000	0.0184	LGSOC:Active_Promoter	LGSOC	Active_Promoter
Ampification	chr8	76644363	77644363	8q21.11	0	0	1000000	0	LGSOC:Active_Promoter	LGSOC	Active_Promoter
Ampification	chr8	82153644	83153644	8q21.13	5	8200	1000000	0.0082	LGSOC:Active_Promoter	LGSOC	Active_Promoter
Ampification	chr8	129006121	130200000	8q24.21	1	1000	1193879	0.0008376	LGSOC:Active_Promoter	LGSOC	Active_Promoter
Ampification	chr12	120903724	121903724	12q24.31	15	25800	1000000	0.0258	LGSOC:Active_Promoter	LGSOC	Active_Promoter
Ampification	chr15	91683185	92035329	15q26.1	0	0	352144	0	LGSOC:Active_Promoter	LGSOC	Active_Promoter
Ampification	chr19	17459964	17635002	19p13.11	3	5400	175038	0.0308504	LGSOC:Active_Promoter	LGSOC	Active_Promoter
Ampification	chr19	39238787	40207391	19q13.2	19	40600	968604	0.041916	LGSOC:Active_Promoter	LGSOC	Active_Promoter
Ampification	chr1	37666993	38582122	1p34.3	0	0	915129	0	CCOC:Active_Region	CCOC	Active_Region
Ampification	chr2	176036754	178036754	2q31.1	0	0	2000000	0	CCOC:Active_Region	CCOC	Active_Region
Ampification	chr3	155902487	156902487	3q25.31	0	0	1000000	0	CCOC:Active_Region	CCOC	Active_Region
Ampification	chr5	783755	1783755	5p15.33	0	0	1000000	0	CCOC:Active_Region	CCOC	Active_Region
Ampification	chr8	76644363	77644363	8q21.11	1	400	1000000	0.0004	CCOC:Active_Region	CCOC	Active_Region
Ampification	chr8	82153644	83153644	8q21.13	0	0	1000000	0	CCOC:Active_Region	CCOC	Active_Region
Ampification	chr8	129006121	130200000	8q24.21	6	6000	1193879	0.0050256	CCOC:Active_Region	CCOC	Active_Region
Ampification	chr12	120903724	121903724	12q24.31	0	0	1000000	0	CCOC:Active_Region	CCOC	Active_Region
Ampification	chr15	91683185	92035329	15q26.1	0	0	352144	0	CCOC:Active_Region	CCOC	Active_Region
Ampification	chr19	17459964	17635002	19p13.11	0	0	175038	0	CCOC:Active_Region	CCOC	Active_Region
Ampification	chr19	39238787	40207391	19q13.2	0	0	968604	0	CCOC:Active_Region	CCOC	Active_Region
Ampification	chr1	37666993	38582122	1p34.3	9	4600	915129	0.0050266	FT:Active_Region	FT	Active_Region
Ampification	chr2	176036754	178036754	2q31.1	2	3000	2000000	0.0015	FT:Active_Region	FT	Active_Region
Ampification	chr3	155902487	156902487	3q25.31	7	3200	1000000	0.0032	FT:Active_Region	FT	Active_Region
Ampification	chr5	783755	1783755	5p15.33	3	1600	1000000	0.0016	FT:Active_Region	FT	Active_Region
Ampification	chr8	76644363	77644363	8q21.11	15	17200	1000000	0.0172	FT:Active_Region	FT	Active_Region
Ampification	chr8	82153644	83153644	8q21.13	5	7400	1000000	0.0074	FT:Active_Region	FT	Active_Region
Ampification	chr8	129006121	130200000	8q24.21	29	22200	1193879	0.0185948	FT:Active_Region	FT	Active_Region
Ampification	chr12	120903724	121903724	12q24.31	8	4200	1000000	0.0042	FT:Active_Region	FT	Active_Region
Ampification	chr15	91683185	92035329	15q26.1	3	1000	352144	0.0028397	FT:Active_Region	FT	Active_Region
Ampification	chr19	17459964	17635002	19p13.11	1	1200	175038	0.0068557	FT:Active_Region	FT	Active_Region
Ampification	chr19	39238787	40207391	19q13.2	3	1200	968604	0.0012389	FT:Active_Region	FT	Active_Region
Ampification	chr1	37666993	38582122	1p34.3	5	2200	915129	0.002404	IOSE:Active_Region	IOSE	Active_Region
Ampification	chr2	176036754	178036754	2q31.1	7	2800	2000000	0.0014	IOSE:Active_Region	IOSE	Active_Region
Ampification	chr3	155902487	156902487	3q25.31	13	7600	1000000	0.0076	IOSE:Active_Region	IOSE	Active_Region
Ampification	chr5	783755	1783755	5p15.33	7	4200	1000000	0.0042	IOSE:Active_Region	IOSE	Active_Region
Ampification	chr8	76644363	77644363	8q21.11	7	5800	1000000	0.0058	IOSE:Active_Region	IOSE	Active_Region
Ampification	chr8	82153644	83153644	8q21.13	2	400	1000000	0.0004	IOSE:Active_Region	IOSE	Active_Region
Ampification	chr8	129006121	130200000	8q24.21	21	14400	1193879	0.0120615	IOSE:Active_Region	IOSE	Active_Region
Ampification	chr12	120903724	121903724	12q24.31	2	400	1000000	0.0004	IOSE:Active_Region	IOSE	Active_Region
Ampification	chr15	91683185	92035329	15q26.1	0	0	352144	0	IOSE:Active_Region	IOSE	Active_Region
Ampification	chr19	17459964	17635002	19p13.11	1	600	175038	0.0034278	IOSE:Active_Region	IOSE	Active_Region
Ampification	chr19	39238787	40207391	19q13.2	4	1800	968604	0.0018583	IOSE:Active_Region	IOSE	Active_Region
Ampification	chr1	37666993	38582122	1p34.3	1	600	915129	0.0006556	MOC:Active_Region	MOC	Active_Region
Ampification	chr2	176036754	178036754	2q31.1	0	0	2000000	0	MOC:Active_Region	MOC	Active_Region
Ampification	chr3	155902487	156902487	3q25.31	1	600	1000000	0.0006	MOC:Active_Region	MOC	Active_Region
Ampification	chr5	783755	1783755	5p15.33	2	1800	1000000	0.0018	MOC:Active_Region	MOC	Active_Region
Ampification	chr8	76644363	77644363	8q21.11	0	0	1000000	0	MOC:Active_Region	MOC	Active_Region
Ampification	chr8	82153644	83153644	8q21.13	0	0	1000000	0	MOC:Active_Region	MOC	Active_Region
Ampification	chr8	129006121	130200000	8q24.21	6	3200	1193879	0.0026803	MOC:Active_Region	MOC	Active_Region
Ampification	chr12	120903724	121903724	12q24.31	0	0	1000000	0	MOC:Active_Region	MOC	Active_Region
Ampification	chr15	91683185	92035329	15q26.1	0	0	352144	0	MOC:Active_Region	MOC	Active_Region
Ampification	chr19	17459964	17635002	19p13.11	0	0	175038	0	MOC:Active_Region	MOC	Active_Region
Ampification	chr19	39238787	40207391	19q13.2	0	0	968604	0	MOC:Active_Region	MOC	Active_Region
Ampification	chr1	37666993	38582122	1p34.3	38	25200	915129	0.0275371	EEC:Active_Region	EEC	Active_Region
Ampification	chr2	176036754	178036754	2q31.1	53	37600	2000000	0.0188	EEC:Active_Region	EEC	Active_Region
Ampification	chr3	155902487	156902487	3q25.31	110	126200	1000000	0.1262	EEC:Active_Region	EEC	Active_Region
Ampification	chr5	783755	1783755	5p15.33	5	1800	1000000	0.0018	EEC:Active_Region	EEC	Active_Region
Ampification	chr8	76644363	77644363	8q21.11	26	27000	1000000	0.027	EEC:Active_Region	EEC	Active_Region
Ampification	chr8	82153644	83153644	8q21.13	12	6400	1000000	0.0064	EEC:Active_Region	EEC	Active_Region
Ampification	chr8	129006121	130200000	8q24.21	106	98400	1193879	0.0824204	EEC:Active_Region	EEC	Active_Region
Ampification	chr12	120903724	121903724	12q24.31	27	15200	1000000	0.0152	EEC:Active_Region	EEC	Active_Region
Ampification	chr15	91683185	92035329	15q26.1	1	800	352144	0.0022718	EEC:Active_Region	EEC	Active_Region
Ampification	chr19	17459964	17635002	19p13.11	8	6600	175038	0.0377061	EEC:Active_Region	EEC	Active_Region
Ampification	chr19	39238787	40207391	19q13.2	33	17600	968604	0.0181705	EEC:Active_Region	EEC	Active_Region
Ampification	chr1	37666993	38582122	1p34.3	1	800	915129	0.0008742	HGSOC:Active_Region	HGSOC	Active_Region
Ampification	chr2	176036754	178036754	2q31.1	0	0	2000000	0	HGSOC:Active_Region	HGSOC	Active_Region
Ampification	chr3	155902487	156902487	3q25.31	0	0	1000000	0	HGSOC:Active_Region	HGSOC	Active_Region
Ampification	chr5	783755	1783755	5p15.33	1	200	1000000	0.0002	HGSOC:Active_Region	HGSOC	Active_Region
Ampification	chr8	76644363	77644363	8q21.11	2	1000	1000000	0.001	HGSOC:Active_Region	HGSOC	Active_Region
Ampification	chr8	82153644	83153644	8q21.13	0	0	1000000	0	HGSOC:Active_Region	HGSOC	Active_Region
Ampification	chr8	129006121	130200000	8q24.21	0	0	1193879	0	HGSOC:Active_Region	HGSOC	Active_Region
Ampification	chr12	120903724	121903724	12q24.31	1	1600	1000000	0.0016	HGSOC:Active_Region	HGSOC	Active_Region
Ampification	chr15	91683185	92035329	15q26.1	0	0	352144	0	HGSOC:Active_Region	HGSOC	Active_Region
Ampification	chr19	17459964	17635002	19p13.11	0	0	175038	0	HGSOC:Active_Region	HGSOC	Active_Region
Ampification	chr19	39238787	40207391	19q13.2	3	1600	968604	0.0016519	HGSOC:Active_Region	HGSOC	Active_Region
Ampification	chr1	37666993	38582122	1p34.3	1	400	915129	0.0004371	LGSOC:Active_Region	LGSOC	Active_Region
Ampification	chr2	176036754	178036754	2q31.1	0	0	2000000	0	LGSOC:Active_Region	LGSOC	Active_Region
Ampification	chr3	155902487	156902487	3q25.31	0	0	1000000	0	LGSOC:Active_Region	LGSOC	Active_Region
Ampification	chr5	783755	1783755	5p15.33	1	200	1000000	0.0002	LGSOC:Active_Region	LGSOC	Active_Region
Ampification	chr8	76644363	77644363	8q21.11	0	0	1000000	0	LGSOC:Active_Region	LGSOC	Active_Region
Ampification	chr8	82153644	83153644	8q21.13	0	0	1000000	0	LGSOC:Active_Region	LGSOC	Active_Region
Ampification	chr8	129006121	130200000	8q24.21	1	400	1193879	0.000335	LGSOC:Active_Region	LGSOC	Active_Region
Ampification	chr12	120903724	121903724	12q24.31	0	0	1000000	0	LGSOC:Active_Region	LGSOC	Active_Region
Ampification	chr15	91683185	92035329	15q26.1	0	0	352144	0	LGSOC:Active_Region	LGSOC	Active_Region
Ampification	chr19	17459964	17635002	19p13.11	1	200	175038	0.0011426	LGSOC:Active_Region	LGSOC	Active_Region
Ampification	chr19	39238787	40207391	19q13.2	1	200	968604	0.0002065	LGSOC:Active_Region	LGSOC	Active_Region
Ampification	chr1	37666993	38582122	1p34.3	12	14000	915129	0.0152984	CCOC:Active_Enhancer	CCOC	Active_Enhancer
Ampification	chr2	176036754	178036754	2q31.1	9	6754	2000000	0.003377	CCOC:Active_Enhancer	CCOC	Active_Enhancer
Ampification	chr3	155902487	156902487	3q25.31	12	15600	1000000	0.0156	CCOC:Active_Enhancer	CCOC	Active_Enhancer
Ampification	chr5	783755	1783755	5p15.33	4	5200	1000000	0.0052	CCOC:Active_Enhancer	CCOC	Active_Enhancer
Ampification	chr8	76644363	77644363	8q21.11	6	12200	1000000	0.0122	CCOC:Active_Enhancer	CCOC	Active_Enhancer
Ampification	chr8	82153644	83153644	8q21.13	3	5000	1000000	0.005	CCOC:Active_Enhancer	CCOC	Active_Enhancer
Ampification	chr8	129006121	130200000	8q24.21	16	51200	1193879	0.0428854	CCOC:Active_Enhancer	CCOC	Active_Enhancer
Ampification	chr12	120903724	121903724	12q24.31	16	18200	1000000	0.0182	CCOC:Active_Enhancer	CCOC	Active_Enhancer
Ampification	chr15	91683185	92035329	15q26.1	0	0	352144	0	CCOC:Active_Enhancer	CCOC	Active_Enhancer
Ampification	chr19	17459964	17635002	19p13.11	2	7000	175038	0.0399913	CCOC:Active_Enhancer	CCOC	Active_Enhancer
Ampification	chr19	39238787	40207391	19q13.2	19	30600	968604	0.0315919	CCOC:Active_Enhancer	CCOC	Active_Enhancer
Ampification	chr1	37666993	38582122	1p34.3	19	23800	915129	0.0260073	FT:Active_Enhancer	FT	Active_Enhancer
Ampification	chr2	176036754	178036754	2q31.1	7	6954	2000000	0.003477	FT:Active_Enhancer	FT	Active_Enhancer
Ampification	chr3	155902487	156902487	3q25.31	26	39200	1000000	0.0392	FT:Active_Enhancer	FT	Active_Enhancer
Ampification	chr5	783755	1783755	5p15.33	9	8000	1000000	0.008	FT:Active_Enhancer	FT	Active_Enhancer
Ampification	chr8	76644363	77644363	8q21.11	10	18000	1000000	0.018	FT:Active_Enhancer	FT	Active_Enhancer
Ampification	chr8	82153644	83153644	8q21.13	10	10800	1000000	0.0108	FT:Active_Enhancer	FT	Active_Enhancer
Ampification	chr8	129006121	130200000	8q24.21	40	87000	1193879	0.0728717	FT:Active_Enhancer	FT	Active_Enhancer
Ampification	chr12	120903724	121903724	12q24.31	20	17400	1000000	0.0174	FT:Active_Enhancer	FT	Active_Enhancer
Ampification	chr15	91683185	92035329	15q26.1	4	7800	352144	0.02215	FT:Active_Enhancer	FT	Active_Enhancer
Ampification	chr19	17459964	17635002	19p13.11	2	2800	175038	0.0159965	FT:Active_Enhancer	FT	Active_Enhancer
Ampification	chr19	39238787	40207391	19q13.2	18	24200	968604	0.0249844	FT:Active_Enhancer	FT	Active_Enhancer
Ampification	chr1	37666993	38582122	1p34.3	20	31800	915129	0.0347492	IOSE:Active_Enhancer	IOSE	Active_Enhancer
Ampification	chr2	176036754	178036754	2q31.1	21	35754	2000000	0.017877	IOSE:Active_Enhancer	IOSE	Active_Enhancer
Ampification	chr3	155902487	156902487	3q25.31	37	96200	1000000	0.0962	IOSE:Active_Enhancer	IOSE	Active_Enhancer
Ampification	chr5	783755	1783755	5p15.33	3	2200	1000000	0.0022	IOSE:Active_Enhancer	IOSE	Active_Enhancer
Ampification	chr8	76644363	77644363	8q21.11	17	27400	1000000	0.0274	IOSE:Active_Enhancer	IOSE	Active_Enhancer
Ampification	chr8	82153644	83153644	8q21.13	3	2200	1000000	0.0022	IOSE:Active_Enhancer	IOSE	Active_Enhancer
Ampification	chr8	129006121	130200000	8q24.21	46	82200	1193879	0.0688512	IOSE:Active_Enhancer	IOSE	Active_Enhancer
Ampification	chr12	120903724	121903724	12q24.31	15	15000	1000000	0.015	IOSE:Active_Enhancer	IOSE	Active_Enhancer
Ampification	chr15	91683185	92035329	15q26.1	0	0	352144	0	IOSE:Active_Enhancer	IOSE	Active_Enhancer
Ampification	chr19	17459964	17635002	19p13.11	4	2600	175038	0.0148539	IOSE:Active_Enhancer	IOSE	Active_Enhancer
Ampification	chr19	39238787	40207391	19q13.2	22	23000	968604	0.0237455	IOSE:Active_Enhancer	IOSE	Active_Enhancer
Ampification	chr1	37666993	38582122	1p34.3	12	15600	915129	0.0170468	MOC:Active_Enhancer	MOC	Active_Enhancer
Ampification	chr2	176036754	178036754	2q31.1	5	9754	2000000	0.004877	MOC:Active_Enhancer	MOC	Active_Enhancer
Ampification	chr3	155902487	156902487	3q25.31	21	33800	1000000	0.0338	MOC:Active_Enhancer	MOC	Active_Enhancer
Ampification	chr5	783755	1783755	5p15.33	16	23400	1000000	0.0234	MOC:Active_Enhancer	MOC	Active_Enhancer
Ampification	chr8	76644363	77644363	8q21.11	2	5400	1000000	0.0054	MOC:Active_Enhancer	MOC	Active_Enhancer
Ampification	chr8	82153644	83153644	8q21.13	0	0	1000000	0	MOC:Active_Enhancer	MOC	Active_Enhancer
Ampification	chr8	129006121	130200000	8q24.21	23	57400	1193879	0.0480786	MOC:Active_Enhancer	MOC	Active_Enhancer
Ampification	chr12	120903724	121903724	12q24.31	8	9200	1000000	0.0092	MOC:Active_Enhancer	MOC	Active_Enhancer
Ampification	chr15	91683185	92035329	15q26.1	2	1400	352144	0.0039756	MOC:Active_Enhancer	MOC	Active_Enhancer
Ampification	chr19	17459964	17635002	19p13.11	6	6036	175038	0.0344839	MOC:Active_Enhancer	MOC	Active_Enhancer
Ampification	chr19	39238787	40207391	19q13.2	28	28400	968604	0.0293205	MOC:Active_Enhancer	MOC	Active_Enhancer
Ampification	chr1	37666993	38582122	1p34.3	15	10400	915129	0.0113645	EEC:Active_Enhancer	EEC	Active_Enhancer
Ampification	chr2	176036754	178036754	2q31.1	32	21354	2000000	0.010677	EEC:Active_Enhancer	EEC	Active_Enhancer
Ampification	chr3	155902487	156902487	3q25.31	56	51600	1000000	0.0516	EEC:Active_Enhancer	EEC	Active_Enhancer
Ampification	chr5	783755	1783755	5p15.33	2	800	1000000	0.0008	EEC:Active_Enhancer	EEC	Active_Enhancer
Ampification	chr8	76644363	77644363	8q21.11	7	4200	1000000	0.0042	EEC:Active_Enhancer	EEC	Active_Enhancer
Ampification	chr8	82153644	83153644	8q21.13	5	2800	1000000	0.0028	EEC:Active_Enhancer	EEC	Active_Enhancer
Ampification	chr8	129006121	130200000	8q24.21	62	45600	1193879	0.0381948	EEC:Active_Enhancer	EEC	Active_Enhancer
Ampification	chr12	120903724	121903724	12q24.31	12	7200	1000000	0.0072	EEC:Active_Enhancer	EEC	Active_Enhancer
Ampification	chr15	91683185	92035329	15q26.1	2	1800	352144	0.0051115	EEC:Active_Enhancer	EEC	Active_Enhancer
Ampification	chr19	17459964	17635002	19p13.11	1	600	175038	0.0034278	EEC:Active_Enhancer	EEC	Active_Enhancer
Ampification	chr19	39238787	40207391	19q13.2	9	5800	968604	0.005988	EEC:Active_Enhancer	EEC	Active_Enhancer
Ampification	chr1	37666993	38582122	1p34.3	11	12200	915129	0.0133315	HGSOC:Active_Enhancer	HGSOC	Active_Enhancer
Ampification	chr2	176036754	178036754	2q31.1	9	17154	2000000	0.008577	HGSOC:Active_Enhancer	HGSOC	Active_Enhancer
Ampification	chr3	155902487	156902487	3q25.31	13	18600	1000000	0.0186	HGSOC:Active_Enhancer	HGSOC	Active_Enhancer
Ampification	chr5	783755	1783755	5p15.33	12	12800	1000000	0.0128	HGSOC:Active_Enhancer	HGSOC	Active_Enhancer
Ampification	chr8	76644363	77644363	8q21.11	6	10000	1000000	0.01	HGSOC:Active_Enhancer	HGSOC	Active_Enhancer
Ampification	chr8	82153644	83153644	8q21.13	2	5400	1000000	0.0054	HGSOC:Active_Enhancer	HGSOC	Active_Enhancer
Ampification	chr8	129006121	130200000	8q24.21	19	41000	1193879	0.0343418	HGSOC:Active_Enhancer	HGSOC	Active_Enhancer
Ampification	chr12	120903724	121903724	12q24.31	12	13400	1000000	0.0134	HGSOC:Active_Enhancer	HGSOC	Active_Enhancer
Ampification	chr15	91683185	92035329	15q26.1	1	600	352144	0.0017038	HGSOC:Active_Enhancer	HGSOC	Active_Enhancer
Ampification	chr19	17459964	17635002	19p13.11	4	6800	175038	0.0388487	HGSOC:Active_Enhancer	HGSOC	Active_Enhancer
Ampification	chr19	39238787	40207391	19q13.2	32	43600	968604	0.0450132	HGSOC:Active_Enhancer	HGSOC	Active_Enhancer
Ampification	chr1	37666993	38582122	1p34.3	2	1400	915129	0.0015298	LGSOC:Active_Enhancer	LGSOC	Active_Enhancer
Ampification	chr2	176036754	178036754	2q31.1	0	0	2000000	0	LGSOC:Active_Enhancer	LGSOC	Active_Enhancer
Ampification	chr3	155902487	156902487	3q25.31	0	0	1000000	0	LGSOC:Active_Enhancer	LGSOC	Active_Enhancer
Ampification	chr5	783755	1783755	5p15.33	3	3000	1000000	0.003	LGSOC:Active_Enhancer	LGSOC	Active_Enhancer
Ampification	chr8	76644363	77644363	8q21.11	0	0	1000000	0	LGSOC:Active_Enhancer	LGSOC	Active_Enhancer
Ampification	chr8	82153644	83153644	8q21.13	0	0	1000000	0	LGSOC:Active_Enhancer	LGSOC	Active_Enhancer
Ampification	chr8	129006121	130200000	8q24.21	1	400	1193879	0.000335	LGSOC:Active_Enhancer	LGSOC	Active_Enhancer
Ampification	chr12	120903724	121903724	12q24.31	0	0	1000000	0	LGSOC:Active_Enhancer	LGSOC	Active_Enhancer
Ampification	chr15	91683185	92035329	15q26.1	0	0	352144	0	LGSOC:Active_Enhancer	LGSOC	Active_Enhancer
Ampification	chr19	17459964	17635002	19p13.11	1	800	175038	0.0045704	LGSOC:Active_Enhancer	LGSOC	Active_Enhancer
Ampification	chr19	39238787	40207391	19q13.2	4	5600	968604	0.0057815	LGSOC:Active_Enhancer	LGSOC	Active_Enhancer
Ampification	chr1	37666993	38582122	1p34.3	60	79400	915129	0.0867637	CCOC:Weak_Enhancer	CCOC	Weak_Enhancer
Ampification	chr2	176036754	178036754	2q31.1	58	59000	2000000	0.0295	CCOC:Weak_Enhancer	CCOC	Weak_Enhancer
Ampification	chr3	155902487	156902487	3q25.31	51	93200	1000000	0.0932	CCOC:Weak_Enhancer	CCOC	Weak_Enhancer
Ampification	chr5	783755	1783755	5p15.33	69	81800	1000000	0.0818	CCOC:Weak_Enhancer	CCOC	Weak_Enhancer
Ampification	chr8	76644363	77644363	8q21.11	18	25600	1000000	0.0256	CCOC:Weak_Enhancer	CCOC	Weak_Enhancer
Ampification	chr8	82153644	83153644	8q21.13	33	50000	1000000	0.05	CCOC:Weak_Enhancer	CCOC	Weak_Enhancer
Ampification	chr8	129006121	130200000	8q24.21	59	87479	1193879	0.0732729	CCOC:Weak_Enhancer	CCOC	Weak_Enhancer
Ampification	chr12	120903724	121903724	12q24.31	107	153876	1000000	0.153876	CCOC:Weak_Enhancer	CCOC	Weak_Enhancer
Ampification	chr15	91683185	92035329	15q26.1	2	2200	352144	0.0062474	CCOC:Weak_Enhancer	CCOC	Weak_Enhancer
Ampification	chr19	17459964	17635002	19p13.11	28	30800	175038	0.175962	CCOC:Weak_Enhancer	CCOC	Weak_Enhancer
Ampification	chr19	39238787	40207391	19q13.2	98	135600	968604	0.139995	CCOC:Weak_Enhancer	CCOC	Weak_Enhancer
Ampification	chr1	37666993	38582122	1p34.3	39	41200	915129	0.045021	FT:Weak_Enhancer	FT	Weak_Enhancer
Ampification	chr2	176036754	178036754	2q31.1	36	39000	2000000	0.0195	FT:Weak_Enhancer	FT	Weak_Enhancer
Ampification	chr3	155902487	156902487	3q25.31	69	96800	1000000	0.0968	FT:Weak_Enhancer	FT	Weak_Enhancer
Ampification	chr5	783755	1783755	5p15.33	32	30600	1000000	0.0306	FT:Weak_Enhancer	FT	Weak_Enhancer
Ampification	chr8	76644363	77644363	8q21.11	12	10600	1000000	0.0106	FT:Weak_Enhancer	FT	Weak_Enhancer
Ampification	chr8	82153644	83153644	8q21.13	24	32400	1000000	0.0324	FT:Weak_Enhancer	FT	Weak_Enhancer
Ampification	chr8	129006121	130200000	8q24.21	62	77000	1193879	0.0644956	FT:Weak_Enhancer	FT	Weak_Enhancer
Ampification	chr12	120903724	121903724	12q24.31	54	44676	1000000	0.044676	FT:Weak_Enhancer	FT	Weak_Enhancer
Ampification	chr15	91683185	92035329	15q26.1	4	3000	352144	0.0085192	FT:Weak_Enhancer	FT	Weak_Enhancer
Ampification	chr19	17459964	17635002	19p13.11	14	9800	175038	0.0559878	FT:Weak_Enhancer	FT	Weak_Enhancer
Ampification	chr19	39238787	40207391	19q13.2	53	52400	968604	0.0540985	FT:Weak_Enhancer	FT	Weak_Enhancer
Ampification	chr1	37666993	38582122	1p34.3	19	8600	915129	0.0093976	IOSE:Weak_Enhancer	IOSE	Weak_Enhancer
Ampification	chr2	176036754	178036754	2q31.1	35	29800	2000000	0.0149	IOSE:Weak_Enhancer	IOSE	Weak_Enhancer
Ampification	chr3	155902487	156902487	3q25.31	13	10400	1000000	0.0104	IOSE:Weak_Enhancer	IOSE	Weak_Enhancer
Ampification	chr5	783755	1783755	5p15.33	14	17800	1000000	0.0178	IOSE:Weak_Enhancer	IOSE	Weak_Enhancer
Ampification	chr8	76644363	77644363	8q21.11	5	3800	1000000	0.0038	IOSE:Weak_Enhancer	IOSE	Weak_Enhancer
Ampification	chr8	82153644	83153644	8q21.13	2	2000	1000000	0.002	IOSE:Weak_Enhancer	IOSE	Weak_Enhancer
Ampification	chr8	129006121	130200000	8q24.21	36	23600	1193879	0.0197675	IOSE:Weak_Enhancer	IOSE	Weak_Enhancer
Ampification	chr12	120903724	121903724	12q24.31	35	19324	1000000	0.019324	IOSE:Weak_Enhancer	IOSE	Weak_Enhancer
Ampification	chr15	91683185	92035329	15q26.1	0	0	352144	0	IOSE:Weak_Enhancer	IOSE	Weak_Enhancer
Ampification	chr19	17459964	17635002	19p13.11	6	2600	175038	0.0148539	IOSE:Weak_Enhancer	IOSE	Weak_Enhancer
Ampification	chr19	39238787	40207391	19q13.2	27	15800	968604	0.0163121	IOSE:Weak_Enhancer	IOSE	Weak_Enhancer
Ampification	chr1	37666993	38582122	1p34.3	47	55400	915129	0.0605379	MOC:Weak_Enhancer	MOC	Weak_Enhancer
Ampification	chr2	176036754	178036754	2q31.1	41	42000	2000000	0.021	MOC:Weak_Enhancer	MOC	Weak_Enhancer
Ampification	chr3	155902487	156902487	3q25.31	56	83400	1000000	0.0834	MOC:Weak_Enhancer	MOC	Weak_Enhancer
Ampification	chr5	783755	1783755	5p15.33	67	68355	1000000	0.068355	MOC:Weak_Enhancer	MOC	Weak_Enhancer
Ampification	chr8	76644363	77644363	8q21.11	10	10400	1000000	0.0104	MOC:Weak_Enhancer	MOC	Weak_Enhancer
Ampification	chr8	82153644	83153644	8q21.13	16	22200	1000000	0.0222	MOC:Weak_Enhancer	MOC	Weak_Enhancer
Ampification	chr8	129006121	130200000	8q24.21	62	75400	1193879	0.0631555	MOC:Weak_Enhancer	MOC	Weak_Enhancer
Ampification	chr12	120903724	121903724	12q24.31	72	78000	1000000	0.078	MOC:Weak_Enhancer	MOC	Weak_Enhancer
Ampification	chr15	91683185	92035329	15q26.1	5	4800	352144	0.0136308	MOC:Weak_Enhancer	MOC	Weak_Enhancer
Ampification	chr19	17459964	17635002	19p13.11	15	10800	175038	0.0617009	MOC:Weak_Enhancer	MOC	Weak_Enhancer
Ampification	chr19	39238787	40207391	19q13.2	83	77800	968604	0.0803218	MOC:Weak_Enhancer	MOC	Weak_Enhancer
Ampification	chr1	37666993	38582122	1p34.3	2	1200	915129	0.0013113	EEC:Weak_Enhancer	EEC	Weak_Enhancer
Ampification	chr2	176036754	178036754	2q31.1	8	2200	2000000	0.0011	EEC:Weak_Enhancer	EEC	Weak_Enhancer
Ampification	chr3	155902487	156902487	3q25.31	9	3800	1000000	0.0038	EEC:Weak_Enhancer	EEC	Weak_Enhancer
Ampification	chr5	783755	1783755	5p15.33	1	200	1000000	0.0002	EEC:Weak_Enhancer	EEC	Weak_Enhancer
Ampification	chr8	76644363	77644363	8q21.11	2	1400	1000000	0.0014	EEC:Weak_Enhancer	EEC	Weak_Enhancer
Ampification	chr8	82153644	83153644	8q21.13	1	1000	1000000	0.001	EEC:Weak_Enhancer	EEC	Weak_Enhancer
Ampification	chr8	129006121	130200000	8q24.21	7	3600	1193879	0.0030154	EEC:Weak_Enhancer	EEC	Weak_Enhancer
Ampification	chr12	120903724	121903724	12q24.31	12	7400	1000000	0.0074	EEC:Weak_Enhancer	EEC	Weak_Enhancer
Ampification	chr15	91683185	92035329	15q26.1	0	0	352144	0	EEC:Weak_Enhancer	EEC	Weak_Enhancer
Ampification	chr19	17459964	17635002	19p13.11	1	800	175038	0.0045704	EEC:Weak_Enhancer	EEC	Weak_Enhancer
Ampification	chr19	39238787	40207391	19q13.2	5	2400	968604	0.0024778	EEC:Weak_Enhancer	EEC	Weak_Enhancer
Ampification	chr1	37666993	38582122	1p34.3	46	43800	915129	0.0478621	HGSOC:Weak_Enhancer	HGSOC	Weak_Enhancer
Ampification	chr2	176036754	178036754	2q31.1	48	33600	2000000	0.0168	HGSOC:Weak_Enhancer	HGSOC	Weak_Enhancer
Ampification	chr3	155902487	156902487	3q25.31	32	44400	1000000	0.0444	HGSOC:Weak_Enhancer	HGSOC	Weak_Enhancer
Ampification	chr5	783755	1783755	5p15.33	91	73600	1000000	0.0736	HGSOC:Weak_Enhancer	HGSOC	Weak_Enhancer
Ampification	chr8	76644363	77644363	8q21.11	10	10400	1000000	0.0104	HGSOC:Weak_Enhancer	HGSOC	Weak_Enhancer
Ampification	chr8	82153644	83153644	8q21.13	28	34200	1000000	0.0342	HGSOC:Weak_Enhancer	HGSOC	Weak_Enhancer
Ampification	chr8	129006121	130200000	8q24.21	38	34600	1193879	0.0289812	HGSOC:Weak_Enhancer	HGSOC	Weak_Enhancer
Ampification	chr12	120903724	121903724	12q24.31	69	71000	1000000	0.071	HGSOC:Weak_Enhancer	HGSOC	Weak_Enhancer
Ampification	chr15	91683185	92035329	15q26.1	1	1400	352144	0.0039756	HGSOC:Weak_Enhancer	HGSOC	Weak_Enhancer
Ampification	chr19	17459964	17635002	19p13.11	26	19400	175038	0.110833	HGSOC:Weak_Enhancer	HGSOC	Weak_Enhancer
Ampification	chr19	39238787	40207391	19q13.2	81	77000	968604	0.0794959	HGSOC:Weak_Enhancer	HGSOC	Weak_Enhancer
Ampification	chr1	37666993	38582122	1p34.3	2	400	915129	0.0004371	LGSOC:Weak_Enhancer	LGSOC	Weak_Enhancer
Ampification	chr2	176036754	178036754	2q31.1	1	400	2000000	0.0002	LGSOC:Weak_Enhancer	LGSOC	Weak_Enhancer
Ampification	chr3	155902487	156902487	3q25.31	0	0	1000000	0	LGSOC:Weak_Enhancer	LGSOC	Weak_Enhancer
Ampification	chr5	783755	1783755	5p15.33	6	4400	1000000	0.0044	LGSOC:Weak_Enhancer	LGSOC	Weak_Enhancer
Ampification	chr8	76644363	77644363	8q21.11	0	0	1000000	0	LGSOC:Weak_Enhancer	LGSOC	Weak_Enhancer
Ampification	chr8	82153644	83153644	8q21.13	0	0	1000000	0	LGSOC:Weak_Enhancer	LGSOC	Weak_Enhancer
Ampification	chr8	129006121	130200000	8q24.21	4	2200	1193879	0.0018427	LGSOC:Weak_Enhancer	LGSOC	Weak_Enhancer
Ampification	chr12	120903724	121903724	12q24.31	6	2400	1000000	0.0024	LGSOC:Weak_Enhancer	LGSOC	Weak_Enhancer
Ampification	chr15	91683185	92035329	15q26.1	0	0	352144	0	LGSOC:Weak_Enhancer	LGSOC	Weak_Enhancer
Ampification	chr19	17459964	17635002	19p13.11	2	600	175038	0.0034278	LGSOC:Weak_Enhancer	LGSOC	Weak_Enhancer
Ampification	chr19	39238787	40207391	19q13.2	5	2400	968604	0.0024778	LGSOC:Weak_Enhancer	LGSOC	Weak_Enhancer
Ampification	chr1	37666993	38582122	1p34.3	13	10600	915129	0.0115831	CCOC:Insulator	CCOC	Insulator
Ampification	chr2	176036754	178036754	2q31.1	17	13200	2000000	0.0066	CCOC:Insulator	CCOC	Insulator
Ampification	chr3	155902487	156902487	3q25.31	7	6000	1000000	0.006	CCOC:Insulator	CCOC	Insulator
Ampification	chr5	783755	1783755	5p15.33	12	10800	1000000	0.0108	CCOC:Insulator	CCOC	Insulator
Ampification	chr8	76644363	77644363	8q21.11	2	1800	1000000	0.0018	CCOC:Insulator	CCOC	Insulator
Ampification	chr8	82153644	83153644	8q21.13	13	11400	1000000	0.0114	CCOC:Insulator	CCOC	Insulator
Ampification	chr8	129006121	130200000	8q24.21	3	2600	1193879	0.0021778	CCOC:Insulator	CCOC	Insulator
Ampification	chr12	120903724	121903724	12q24.31	11	9000	1000000	0.009	CCOC:Insulator	CCOC	Insulator
Ampification	chr15	91683185	92035329	15q26.1	5	4800	352144	0.0136308	CCOC:Insulator	CCOC	Insulator
Ampification	chr19	17459964	17635002	19p13.11	5	4600	175038	0.02628	CCOC:Insulator	CCOC	Insulator
Ampification	chr19	39238787	40207391	19q13.2	12	10000	968604	0.0103241	CCOC:Insulator	CCOC	Insulator
Ampification	chr1	37666993	38582122	1p34.3	17	11600	915129	0.0126758	FT:Insulator	FT	Insulator
Ampification	chr2	176036754	178036754	2q31.1	20	14200	2000000	0.0071	FT:Insulator	FT	Insulator
Ampification	chr3	155902487	156902487	3q25.31	7	6400	1000000	0.0064	FT:Insulator	FT	Insulator
Ampification	chr5	783755	1783755	5p15.33	26	19600	1000000	0.0196	FT:Insulator	FT	Insulator
Ampification	chr8	76644363	77644363	8q21.11	5	3600	1000000	0.0036	FT:Insulator	FT	Insulator
Ampification	chr8	82153644	83153644	8q21.13	15	11600	1000000	0.0116	FT:Insulator	FT	Insulator
Ampification	chr8	129006121	130200000	8q24.21	8	6400	1193879	0.0053607	FT:Insulator	FT	Insulator
Ampification	chr12	120903724	121903724	12q24.31	17	13200	1000000	0.0132	FT:Insulator	FT	Insulator
Ampification	chr15	91683185	92035329	15q26.1	6	5000	352144	0.0141987	FT:Insulator	FT	Insulator
Ampification	chr19	17459964	17635002	19p13.11	7	6200	175038	0.0354209	FT:Insulator	FT	Insulator
Ampification	chr19	39238787	40207391	19q13.2	23	17000	968604	0.017551	FT:Insulator	FT	Insulator
Ampification	chr1	37666993	38582122	1p34.3	1	400	915129	0.0004371	IOSE:Insulator	IOSE	Insulator
Ampification	chr2	176036754	178036754	2q31.1	1	800	2000000	0.0004	IOSE:Insulator	IOSE	Insulator
Ampification	chr3	155902487	156902487	3q25.31	0	0	1000000	0	IOSE:Insulator	IOSE	Insulator
Ampification	chr5	783755	1783755	5p15.33	2	1600	1000000	0.0016	IOSE:Insulator	IOSE	Insulator
Ampification	chr8	76644363	77644363	8q21.11	0	0	1000000	0	IOSE:Insulator	IOSE	Insulator
Ampification	chr8	82153644	83153644	8q21.13	0	0	1000000	0	IOSE:Insulator	IOSE	Insulator
Ampification	chr8	129006121	130200000	8q24.21	0	0	1193879	0	IOSE:Insulator	IOSE	Insulator
Ampification	chr12	120903724	121903724	12q24.31	1	800	1000000	0.0008	IOSE:Insulator	IOSE	Insulator
Ampification	chr15	91683185	92035329	15q26.1	1	800	352144	0.0022718	IOSE:Insulator	IOSE	Insulator
Ampification	chr19	17459964	17635002	19p13.11	0	0	175038	0	IOSE:Insulator	IOSE	Insulator
Ampification	chr19	39238787	40207391	19q13.2	6	4600	968604	0.0047491	IOSE:Insulator	IOSE	Insulator
Ampification	chr1	37666993	38582122	1p34.3	14	14400	915129	0.0157355	MOC:Insulator	MOC	Insulator
Ampification	chr2	176036754	178036754	2q31.1	22	19200	2000000	0.0096	MOC:Insulator	MOC	Insulator
Ampification	chr3	155902487	156902487	3q25.31	6	5800	1000000	0.0058	MOC:Insulator	MOC	Insulator
Ampification	chr5	783755	1783755	5p15.33	30	29000	1000000	0.029	MOC:Insulator	MOC	Insulator
Ampification	chr8	76644363	77644363	8q21.11	1	800	1000000	0.0008	MOC:Insulator	MOC	Insulator
Ampification	chr8	82153644	83153644	8q21.13	15	14600	1000000	0.0146	MOC:Insulator	MOC	Insulator
Ampification	chr8	129006121	130200000	8q24.21	7	6200	1193879	0.0051932	MOC:Insulator	MOC	Insulator
Ampification	chr12	120903724	121903724	12q24.31	18	15000	1000000	0.015	MOC:Insulator	MOC	Insulator
Ampification	chr15	91683185	92035329	15q26.1	6	5200	352144	0.0147667	MOC:Insulator	MOC	Insulator
Ampification	chr19	17459964	17635002	19p13.11	7	6000	175038	0.0342783	MOC:Insulator	MOC	Insulator
Ampification	chr19	39238787	40207391	19q13.2	22	19400	968604	0.0200288	MOC:Insulator	MOC	Insulator
Ampification	chr1	37666993	38582122	1p34.3	5	3000	915129	0.0032782	EEC:Insulator	EEC	Insulator
Ampification	chr2	176036754	178036754	2q31.1	4	3000	2000000	0.0015	EEC:Insulator	EEC	Insulator
Ampification	chr3	155902487	156902487	3q25.31	0	0	1000000	0	EEC:Insulator	EEC	Insulator
Ampification	chr5	783755	1783755	5p15.33	6	5200	1000000	0.0052	EEC:Insulator	EEC	Insulator
Ampification	chr8	76644363	77644363	8q21.11	0	0	1000000	0	EEC:Insulator	EEC	Insulator
Ampification	chr8	82153644	83153644	8q21.13	1	1600	1000000	0.0016	EEC:Insulator	EEC	Insulator
Ampification	chr8	129006121	130200000	8q24.21	0	0	1193879	0	EEC:Insulator	EEC	Insulator
Ampification	chr12	120903724	121903724	12q24.31	2	2400	1000000	0.0024	EEC:Insulator	EEC	Insulator
Ampification	chr15	91683185	92035329	15q26.1	1	1200	352144	0.0034077	EEC:Insulator	EEC	Insulator
Ampification	chr19	17459964	17635002	19p13.11	2	2600	175038	0.0148539	EEC:Insulator	EEC	Insulator
Ampification	chr19	39238787	40207391	19q13.2	7	6800	968604	0.0070204	EEC:Insulator	EEC	Insulator
Ampification	chr1	37666993	38582122	1p34.3	14	10800	915129	0.0118016	HGSOC:Insulator	HGSOC	Insulator
Ampification	chr2	176036754	178036754	2q31.1	22	14000	2000000	0.007	HGSOC:Insulator	HGSOC	Insulator
Ampification	chr3	155902487	156902487	3q25.31	5	3400	1000000	0.0034	HGSOC:Insulator	HGSOC	Insulator
Ampification	chr5	783755	1783755	5p15.33	28	21600	1000000	0.0216	HGSOC:Insulator	HGSOC	Insulator
Ampification	chr8	76644363	77644363	8q21.11	2	1400	1000000	0.0014	HGSOC:Insulator	HGSOC	Insulator
Ampification	chr8	82153644	83153644	8q21.13	13	8800	1000000	0.0088	HGSOC:Insulator	HGSOC	Insulator
Ampification	chr8	129006121	130200000	8q24.21	3	2000	1193879	0.0016752	HGSOC:Insulator	HGSOC	Insulator
Ampification	chr12	120903724	121903724	12q24.31	11	8000	1000000	0.008	HGSOC:Insulator	HGSOC	Insulator
Ampification	chr15	91683185	92035329	15q26.1	5	3200	352144	0.0090872	HGSOC:Insulator	HGSOC	Insulator
Ampification	chr19	17459964	17635002	19p13.11	6	4800	175038	0.0274226	HGSOC:Insulator	HGSOC	Insulator
Ampification	chr19	39238787	40207391	19q13.2	16	12400	968604	0.0128019	HGSOC:Insulator	HGSOC	Insulator
Ampification	chr1	37666993	38582122	1p34.3	13	13600	915129	0.0148613	LGSOC:Insulator	LGSOC	Insulator
Ampification	chr2	176036754	178036754	2q31.1	20	16600	2000000	0.0083	LGSOC:Insulator	LGSOC	Insulator
Ampification	chr3	155902487	156902487	3q25.31	5	5400	1000000	0.0054	LGSOC:Insulator	LGSOC	Insulator
Ampification	chr5	783755	1783755	5p15.33	21	17200	1000000	0.0172	LGSOC:Insulator	LGSOC	Insulator
Ampification	chr8	76644363	77644363	8q21.11	1	1400	1000000	0.0014	LGSOC:Insulator	LGSOC	Insulator
Ampification	chr8	82153644	83153644	8q21.13	16	16800	1000000	0.0168	LGSOC:Insulator	LGSOC	Insulator
Ampification	chr8	129006121	130200000	8q24.21	6	6400	1193879	0.0053607	LGSOC:Insulator	LGSOC	Insulator
Ampification	chr12	120903724	121903724	12q24.31	12	13000	1000000	0.013	LGSOC:Insulator	LGSOC	Insulator
Ampification	chr15	91683185	92035329	15q26.1	5	4600	352144	0.0130628	LGSOC:Insulator	LGSOC	Insulator
Ampification	chr19	17459964	17635002	19p13.11	5	5600	175038	0.0319931	LGSOC:Insulator	LGSOC	Insulator
Ampification	chr19	39238787	40207391	19q13.2	13	12000	968604	0.012389	LGSOC:Insulator	LGSOC	Insulator
Ampification	chr1	37666993	38582122	1p34.3	71	56000	915129	0.0611936	CCOC:Transcribed	CCOC	Transcribed
Ampification	chr2	176036754	178036754	2q31.1	24	24600	2000000	0.0123	CCOC:Transcribed	CCOC	Transcribed
Ampification	chr3	155902487	156902487	3q25.31	9	14600	1000000	0.0146	CCOC:Transcribed	CCOC	Transcribed
Ampification	chr5	783755	1783755	5p15.33	65	38000	1000000	0.038	CCOC:Transcribed	CCOC	Transcribed
Ampification	chr8	76644363	77644363	8q21.11	6	5600	1000000	0.0056	CCOC:Transcribed	CCOC	Transcribed
Ampification	chr8	82153644	83153644	8q21.13	20	16800	1000000	0.0168	CCOC:Transcribed	CCOC	Transcribed
Ampification	chr8	129006121	130200000	8q24.21	0	0	1193879	0	CCOC:Transcribed	CCOC	Transcribed
Ampification	chr12	120903724	121903724	12q24.31	76	72800	1000000	0.0728	CCOC:Transcribed	CCOC	Transcribed
Ampification	chr15	91683185	92035329	15q26.1	0	0	352144	0	CCOC:Transcribed	CCOC	Transcribed
Ampification	chr19	17459964	17635002	19p13.11	7	6800	175038	0.0388487	CCOC:Transcribed	CCOC	Transcribed
Ampification	chr19	39238787	40207391	19q13.2	52	75200	968604	0.0776375	CCOC:Transcribed	CCOC	Transcribed
Ampification	chr1	37666993	38582122	1p34.3	57	42800	915129	0.0467694	FT:Transcribed	FT	Transcribed
Ampification	chr2	176036754	178036754	2q31.1	19	15400	2000000	0.0077	FT:Transcribed	FT	Transcribed
Ampification	chr3	155902487	156902487	3q25.31	5	5000	1000000	0.005	FT:Transcribed	FT	Transcribed
Ampification	chr5	783755	1783755	5p15.33	72	46200	1000000	0.0462	FT:Transcribed	FT	Transcribed
Ampification	chr8	76644363	77644363	8q21.11	7	7000	1000000	0.007	FT:Transcribed	FT	Transcribed
Ampification	chr8	82153644	83153644	8q21.13	17	15600	1000000	0.0156	FT:Transcribed	FT	Transcribed
Ampification	chr8	129006121	130200000	8q24.21	0	0	1193879	0	FT:Transcribed	FT	Transcribed
Ampification	chr12	120903724	121903724	12q24.31	83	78200	1000000	0.0782	FT:Transcribed	FT	Transcribed
Ampification	chr15	91683185	92035329	15q26.1	0	0	352144	0	FT:Transcribed	FT	Transcribed
Ampification	chr19	17459964	17635002	19p13.11	11	12400	175038	0.0708418	FT:Transcribed	FT	Transcribed
Ampification	chr19	39238787	40207391	19q13.2	50	76000	968604	0.0784634	FT:Transcribed	FT	Transcribed
Ampification	chr1	37666993	38582122	1p34.3	63	46800	915129	0.0511403	IOSE:Transcribed	IOSE	Transcribed
Ampification	chr2	176036754	178036754	2q31.1	23	18800	2000000	0.0094	IOSE:Transcribed	IOSE	Transcribed
Ampification	chr3	155902487	156902487	3q25.31	5	8200	1000000	0.0082	IOSE:Transcribed	IOSE	Transcribed
Ampification	chr5	783755	1783755	5p15.33	49	29200	1000000	0.0292	IOSE:Transcribed	IOSE	Transcribed
Ampification	chr8	76644363	77644363	8q21.11	7	6000	1000000	0.006	IOSE:Transcribed	IOSE	Transcribed
Ampification	chr8	82153644	83153644	8q21.13	18	15600	1000000	0.0156	IOSE:Transcribed	IOSE	Transcribed
Ampification	chr8	129006121	130200000	8q24.21	0	0	1193879	0	IOSE:Transcribed	IOSE	Transcribed
Ampification	chr12	120903724	121903724	12q24.31	70	71600	1000000	0.0716	IOSE:Transcribed	IOSE	Transcribed
Ampification	chr15	91683185	92035329	15q26.1	0	0	352144	0	IOSE:Transcribed	IOSE	Transcribed
Ampification	chr19	17459964	17635002	19p13.11	11	12000	175038	0.0685565	IOSE:Transcribed	IOSE	Transcribed
Ampification	chr19	39238787	40207391	19q13.2	53	70800	968604	0.0730949	IOSE:Transcribed	IOSE	Transcribed
Ampification	chr1	37666993	38582122	1p34.3	73	56000	915129	0.0611936	MOC:Transcribed	MOC	Transcribed
Ampification	chr2	176036754	178036754	2q31.1	23	20200	2000000	0.0101	MOC:Transcribed	MOC	Transcribed
Ampification	chr3	155902487	156902487	3q25.31	7	13000	1000000	0.013	MOC:Transcribed	MOC	Transcribed
Ampification	chr5	783755	1783755	5p15.33	77	50400	1000000	0.0504	MOC:Transcribed	MOC	Transcribed
Ampification	chr8	76644363	77644363	8q21.11	0	0	1000000	0	MOC:Transcribed	MOC	Transcribed
Ampification	chr8	82153644	83153644	8q21.13	13	11400	1000000	0.0114	MOC:Transcribed	MOC	Transcribed
Ampification	chr8	129006121	130200000	8q24.21	0	0	1193879	0	MOC:Transcribed	MOC	Transcribed
Ampification	chr12	120903724	121903724	12q24.31	69	70800	1000000	0.0708	MOC:Transcribed	MOC	Transcribed
Ampification	chr15	91683185	92035329	15q26.1	0	0	352144	0	MOC:Transcribed	MOC	Transcribed
Ampification	chr19	17459964	17635002	19p13.11	7	6200	175038	0.0354209	MOC:Transcribed	MOC	Transcribed
Ampification	chr19	39238787	40207391	19q13.2	52	73400	968604	0.0757792	MOC:Transcribed	MOC	Transcribed
Ampification	chr1	37666993	38582122	1p34.3	49	40800	915129	0.0445839	EEC:Transcribed	EEC	Transcribed
Ampification	chr2	176036754	178036754	2q31.1	25	26200	2000000	0.0131	EEC:Transcribed	EEC	Transcribed
Ampification	chr3	155902487	156902487	3q25.31	5	9400	1000000	0.0094	EEC:Transcribed	EEC	Transcribed
Ampification	chr5	783755	1783755	5p15.33	71	43600	1000000	0.0436	EEC:Transcribed	EEC	Transcribed
Ampification	chr8	76644363	77644363	8q21.11	7	5800	1000000	0.0058	EEC:Transcribed	EEC	Transcribed
Ampification	chr8	82153644	83153644	8q21.13	16	12800	1000000	0.0128	EEC:Transcribed	EEC	Transcribed
Ampification	chr8	129006121	130200000	8q24.21	0	0	1193879	0	EEC:Transcribed	EEC	Transcribed
Ampification	chr12	120903724	121903724	12q24.31	72	71400	1000000	0.0714	EEC:Transcribed	EEC	Transcribed
Ampification	chr15	91683185	92035329	15q26.1	0	0	352144	0	EEC:Transcribed	EEC	Transcribed
Ampification	chr19	17459964	17635002	19p13.11	14	13200	175038	0.0754122	EEC:Transcribed	EEC	Transcribed
Ampification	chr19	39238787	40207391	19q13.2	66	89800	968604	0.0927107	EEC:Transcribed	EEC	Transcribed
Ampification	chr1	37666993	38582122	1p34.3	77	62000	915129	0.06775	HGSOC:Transcribed	HGSOC	Transcribed
Ampification	chr2	176036754	178036754	2q31.1	24	26200	2000000	0.0131	HGSOC:Transcribed	HGSOC	Transcribed
Ampification	chr3	155902487	156902487	3q25.31	9	15400	1000000	0.0154	HGSOC:Transcribed	HGSOC	Transcribed
Ampification	chr5	783755	1783755	5p15.33	84	52200	1000000	0.0522	HGSOC:Transcribed	HGSOC	Transcribed
Ampification	chr8	76644363	77644363	8q21.11	6	5600	1000000	0.0056	HGSOC:Transcribed	HGSOC	Transcribed
Ampification	chr8	82153644	83153644	8q21.13	18	16600	1000000	0.0166	HGSOC:Transcribed	HGSOC	Transcribed
Ampification	chr8	129006121	130200000	8q24.21	5	3000	1193879	0.0025128	HGSOC:Transcribed	HGSOC	Transcribed
Ampification	chr12	120903724	121903724	12q24.31	60	65600	1000000	0.0656	HGSOC:Transcribed	HGSOC	Transcribed
Ampification	chr15	91683185	92035329	15q26.1	0	0	352144	0	HGSOC:Transcribed	HGSOC	Transcribed
Ampification	chr19	17459964	17635002	19p13.11	10	7000	175038	0.0399913	HGSOC:Transcribed	HGSOC	Transcribed
Ampification	chr19	39238787	40207391	19q13.2	55	76600	968604	0.0790829	HGSOC:Transcribed	HGSOC	Transcribed
Ampification	chr1	37666993	38582122	1p34.3	60	47400	915129	0.051796	LGSOC:Transcribed	LGSOC	Transcribed
Ampification	chr2	176036754	178036754	2q31.1	18	18000	2000000	0.009	LGSOC:Transcribed	LGSOC	Transcribed
Ampification	chr3	155902487	156902487	3q25.31	6	11600	1000000	0.0116	LGSOC:Transcribed	LGSOC	Transcribed
Ampification	chr5	783755	1783755	5p15.33	60	41400	1000000	0.0414	LGSOC:Transcribed	LGSOC	Transcribed
Ampification	chr8	76644363	77644363	8q21.11	0	0	1000000	0	LGSOC:Transcribed	LGSOC	Transcribed
Ampification	chr8	82153644	83153644	8q21.13	20	17200	1000000	0.0172	LGSOC:Transcribed	LGSOC	Transcribed
Ampification	chr8	129006121	130200000	8q24.21	0	0	1193879	0	LGSOC:Transcribed	LGSOC	Transcribed
Ampification	chr12	120903724	121903724	12q24.31	75	75400	1000000	0.0754	LGSOC:Transcribed	LGSOC	Transcribed
Ampification	chr15	91683185	92035329	15q26.1	0	0	352144	0	LGSOC:Transcribed	LGSOC	Transcribed
Ampification	chr19	17459964	17635002	19p13.11	7	7400	175038	0.0422765	LGSOC:Transcribed	LGSOC	Transcribed
Ampification	chr19	39238787	40207391	19q13.2	49	63400	968604	0.065455	LGSOC:Transcribed	LGSOC	Transcribed
Deletion	chr4	70105006	71105006	4q13.3	0	0	1000000	0	CCOC:Weak_Promoter	CCOC	Weak_Promoter
Deletion	chr4	166687046	167687046	4q32.3	0	0	1000000	0	CCOC:Weak_Promoter	CCOC	Weak_Promoter
Deletion	chr5	65625696	66625696	5q12.3	5	5800	1000000	0.0058	CCOC:Weak_Promoter	CCOC	Weak_Promoter
Deletion	chr9	135655000	136655000	9q34.2	18	11400	1000000	0.0114	CCOC:Weak_Promoter	CCOC	Weak_Promoter
Deletion	chr10	105194301	106194301	10q24.33	19	14400	1000000	0.0144	CCOC:Weak_Promoter	CCOC	Weak_Promoter
Deletion	chr12	120903724	121903724	12q24.31	22	15524	1000000	0.015524	CCOC:Weak_Promoter	CCOC	Weak_Promoter
Deletion	chr4	70105006	71105006	4q13.3	2	600	1000000	0.0006	FT:Weak_Promoter	FT	Weak_Promoter
Deletion	chr4	166687046	167687046	4q32.3	2	1200	1000000	0.0012	FT:Weak_Promoter	FT	Weak_Promoter
Deletion	chr5	65625696	66625696	5q12.3	7	6400	1000000	0.0064	FT:Weak_Promoter	FT	Weak_Promoter
Deletion	chr9	135655000	136655000	9q34.2	32	21400	1000000	0.0214	FT:Weak_Promoter	FT	Weak_Promoter
Deletion	chr10	105194301	106194301	10q24.33	18	13600	1000000	0.0136	FT:Weak_Promoter	FT	Weak_Promoter
Deletion	chr12	120903724	121903724	12q24.31	31	18924	1000000	0.018924	FT:Weak_Promoter	FT	Weak_Promoter
Deletion	chr4	70105006	71105006	4q13.3	0	0	1000000	0	IOSE:Weak_Promoter	IOSE	Weak_Promoter
Deletion	chr4	166687046	167687046	4q32.3	0	0	1000000	0	IOSE:Weak_Promoter	IOSE	Weak_Promoter
Deletion	chr5	65625696	66625696	5q12.3	2	1000	1000000	0.001	IOSE:Weak_Promoter	IOSE	Weak_Promoter
Deletion	chr9	135655000	136655000	9q34.2	1	1000	1000000	0.001	IOSE:Weak_Promoter	IOSE	Weak_Promoter
Deletion	chr10	105194301	106194301	10q24.33	1	1800	1000000	0.0018	IOSE:Weak_Promoter	IOSE	Weak_Promoter
Deletion	chr12	120903724	121903724	12q24.31	3	2600	1000000	0.0026	IOSE:Weak_Promoter	IOSE	Weak_Promoter
Deletion	chr4	70105006	71105006	4q13.3	0	0	1000000	0	MOC:Weak_Promoter	MOC	Weak_Promoter
Deletion	chr4	166687046	167687046	4q32.3	1	2800	1000000	0.0028	MOC:Weak_Promoter	MOC	Weak_Promoter
Deletion	chr5	65625696	66625696	5q12.3	3	3200	1000000	0.0032	MOC:Weak_Promoter	MOC	Weak_Promoter
Deletion	chr9	135655000	136655000	9q34.2	18	9600	1000000	0.0096	MOC:Weak_Promoter	MOC	Weak_Promoter
Deletion	chr10	105194301	106194301	10q24.33	12	6400	1000000	0.0064	MOC:Weak_Promoter	MOC	Weak_Promoter
Deletion	chr12	120903724	121903724	12q24.31	24	14324	1000000	0.014324	MOC:Weak_Promoter	MOC	Weak_Promoter
Deletion	chr4	70105006	71105006	4q13.3	3	1200	1000000	0.0012	EEC:Weak_Promoter	EEC	Weak_Promoter
Deletion	chr4	166687046	167687046	4q32.3	0	0	1000000	0	EEC:Weak_Promoter	EEC	Weak_Promoter
Deletion	chr5	65625696	66625696	5q12.3	6	5000	1000000	0.005	EEC:Weak_Promoter	EEC	Weak_Promoter
Deletion	chr9	135655000	136655000	9q34.2	39	23600	1000000	0.0236	EEC:Weak_Promoter	EEC	Weak_Promoter
Deletion	chr10	105194301	106194301	10q24.33	20	12400	1000000	0.0124	EEC:Weak_Promoter	EEC	Weak_Promoter
Deletion	chr12	120903724	121903724	12q24.31	17	10600	1000000	0.0106	EEC:Weak_Promoter	EEC	Weak_Promoter
Deletion	chr4	70105006	71105006	4q13.3	0	0	1000000	0	HGSOC:Weak_Promoter	HGSOC	Weak_Promoter
Deletion	chr4	166687046	167687046	4q32.3	1	3000	1000000	0.003	HGSOC:Weak_Promoter	HGSOC	Weak_Promoter
Deletion	chr5	65625696	66625696	5q12.3	1	2200	1000000	0.0022	HGSOC:Weak_Promoter	HGSOC	Weak_Promoter
Deletion	chr9	135655000	136655000	9q34.2	10	4400	1000000	0.0044	HGSOC:Weak_Promoter	HGSOC	Weak_Promoter
Deletion	chr10	105194301	106194301	10q24.33	11	8000	1000000	0.008	HGSOC:Weak_Promoter	HGSOC	Weak_Promoter
Deletion	chr12	120903724	121903724	12q24.31	14	9400	1000000	0.0094	HGSOC:Weak_Promoter	HGSOC	Weak_Promoter
Deletion	chr4	70105006	71105006	4q13.3	0	0	1000000	0	LGSOC:Weak_Promoter	LGSOC	Weak_Promoter
Deletion	chr4	166687046	167687046	4q32.3	1	3200	1000000	0.0032	LGSOC:Weak_Promoter	LGSOC	Weak_Promoter
Deletion	chr5	65625696	66625696	5q12.3	1	2400	1000000	0.0024	LGSOC:Weak_Promoter	LGSOC	Weak_Promoter
Deletion	chr9	135655000	136655000	9q34.2	5	3600	1000000	0.0036	LGSOC:Weak_Promoter	LGSOC	Weak_Promoter
Deletion	chr10	105194301	106194301	10q24.33	6	3800	1000000	0.0038	LGSOC:Weak_Promoter	LGSOC	Weak_Promoter
Deletion	chr12	120903724	121903724	12q24.31	2	1800	1000000	0.0018	LGSOC:Weak_Promoter	LGSOC	Weak_Promoter
Deletion	chr4	70105006	71105006	4q13.3	0	0	1000000	0	CCOC:Active_Promoter	CCOC	Active_Promoter
Deletion	chr4	166687046	167687046	4q32.3	1	3600	1000000	0.0036	CCOC:Active_Promoter	CCOC	Active_Promoter
Deletion	chr5	65625696	66625696	5q12.3	4	6600	1000000	0.0066	CCOC:Active_Promoter	CCOC	Active_Promoter
Deletion	chr9	135655000	136655000	9q34.2	13	34800	1000000	0.0348	CCOC:Active_Promoter	CCOC	Active_Promoter
Deletion	chr10	105194301	106194301	10q24.33	16	34200	1000000	0.0342	CCOC:Active_Promoter	CCOC	Active_Promoter
Deletion	chr12	120903724	121903724	12q24.31	20	49600	1000000	0.0496	CCOC:Active_Promoter	CCOC	Active_Promoter
Deletion	chr4	70105006	71105006	4q13.3	2	3200	1000000	0.0032	FT:Active_Promoter	FT	Active_Promoter
Deletion	chr4	166687046	167687046	4q32.3	4	8200	1000000	0.0082	FT:Active_Promoter	FT	Active_Promoter
Deletion	chr5	65625696	66625696	5q12.3	15	27800	1000000	0.0278	FT:Active_Promoter	FT	Active_Promoter
Deletion	chr9	135655000	136655000	9q34.2	17	42600	1000000	0.0426	FT:Active_Promoter	FT	Active_Promoter
Deletion	chr10	105194301	106194301	10q24.33	27	64800	1000000	0.0648	FT:Active_Promoter	FT	Active_Promoter
Deletion	chr12	120903724	121903724	12q24.31	28	55600	1000000	0.0556	FT:Active_Promoter	FT	Active_Promoter
Deletion	chr4	70105006	71105006	4q13.3	0	0	1000000	0	IOSE:Active_Promoter	IOSE	Active_Promoter
Deletion	chr4	166687046	167687046	4q32.3	1	600	1000000	0.0006	IOSE:Active_Promoter	IOSE	Active_Promoter
Deletion	chr5	65625696	66625696	5q12.3	1	2400	1000000	0.0024	IOSE:Active_Promoter	IOSE	Active_Promoter
Deletion	chr9	135655000	136655000	9q34.2	12	24000	1000000	0.024	IOSE:Active_Promoter	IOSE	Active_Promoter
Deletion	chr10	105194301	106194301	10q24.33	10	16200	1000000	0.0162	IOSE:Active_Promoter	IOSE	Active_Promoter
Deletion	chr12	120903724	121903724	12q24.31	14	29000	1000000	0.029	IOSE:Active_Promoter	IOSE	Active_Promoter
Deletion	chr4	70105006	71105006	4q13.3	0	0	1000000	0	MOC:Active_Promoter	MOC	Active_Promoter
Deletion	chr4	166687046	167687046	4q32.3	0	0	1000000	0	MOC:Active_Promoter	MOC	Active_Promoter
Deletion	chr5	65625696	66625696	5q12.3	6	9400	1000000	0.0094	MOC:Active_Promoter	MOC	Active_Promoter
Deletion	chr9	135655000	136655000	9q34.2	16	34400	1000000	0.0344	MOC:Active_Promoter	MOC	Active_Promoter
Deletion	chr10	105194301	106194301	10q24.33	16	38800	1000000	0.0388	MOC:Active_Promoter	MOC	Active_Promoter
Deletion	chr12	120903724	121903724	12q24.31	18	39324	1000000	0.039324	MOC:Active_Promoter	MOC	Active_Promoter
Deletion	chr4	70105006	71105006	4q13.3	1	200	1000000	0.0002	EEC:Active_Promoter	EEC	Active_Promoter
Deletion	chr4	166687046	167687046	4q32.3	2	2000	1000000	0.002	EEC:Active_Promoter	EEC	Active_Promoter
Deletion	chr5	65625696	66625696	5q12.3	1	1600	1000000	0.0016	EEC:Active_Promoter	EEC	Active_Promoter
Deletion	chr9	135655000	136655000	9q34.2	14	19600	1000000	0.0196	EEC:Active_Promoter	EEC	Active_Promoter
Deletion	chr10	105194301	106194301	10q24.33	17	17600	1000000	0.0176	EEC:Active_Promoter	EEC	Active_Promoter
Deletion	chr12	120903724	121903724	12q24.31	15	21600	1000000	0.0216	EEC:Active_Promoter	EEC	Active_Promoter
Deletion	chr4	70105006	71105006	4q13.3	0	0	1000000	0	HGSOC:Active_Promoter	HGSOC	Active_Promoter
Deletion	chr4	166687046	167687046	4q32.3	0	0	1000000	0	HGSOC:Active_Promoter	HGSOC	Active_Promoter
Deletion	chr5	65625696	66625696	5q12.3	3	5200	1000000	0.0052	HGSOC:Active_Promoter	HGSOC	Active_Promoter
Deletion	chr9	135655000	136655000	9q34.2	19	43800	1000000	0.0438	HGSOC:Active_Promoter	HGSOC	Active_Promoter
Deletion	chr10	105194301	106194301	10q24.33	18	33800	1000000	0.0338	HGSOC:Active_Promoter	HGSOC	Active_Promoter
Deletion	chr12	120903724	121903724	12q24.31	19	45924	1000000	0.045924	HGSOC:Active_Promoter	HGSOC	Active_Promoter
Deletion	chr4	70105006	71105006	4q13.3	0	0	1000000	0	LGSOC:Active_Promoter	LGSOC	Active_Promoter
Deletion	chr4	166687046	167687046	4q32.3	0	0	1000000	0	LGSOC:Active_Promoter	LGSOC	Active_Promoter
Deletion	chr5	65625696	66625696	5q12.3	1	2200	1000000	0.0022	LGSOC:Active_Promoter	LGSOC	Active_Promoter
Deletion	chr9	135655000	136655000	9q34.2	12	25400	1000000	0.0254	LGSOC:Active_Promoter	LGSOC	Active_Promoter
Deletion	chr10	105194301	106194301	10q24.33	14	23400	1000000	0.0234	LGSOC:Active_Promoter	LGSOC	Active_Promoter
Deletion	chr12	120903724	121903724	12q24.31	15	25800	1000000	0.0258	LGSOC:Active_Promoter	LGSOC	Active_Promoter
Deletion	chr4	70105006	71105006	4q13.3	0	0	1000000	0	CCOC:Active_Region	CCOC	Active_Region
Deletion	chr4	166687046	167687046	4q32.3	0	0	1000000	0	CCOC:Active_Region	CCOC	Active_Region
Deletion	chr5	65625696	66625696	5q12.3	0	0	1000000	0	CCOC:Active_Region	CCOC	Active_Region
Deletion	chr9	135655000	136655000	9q34.2	0	0	1000000	0	CCOC:Active_Region	CCOC	Active_Region
Deletion	chr10	105194301	106194301	10q24.33	0	0	1000000	0	CCOC:Active_Region	CCOC	Active_Region
Deletion	chr12	120903724	121903724	12q24.31	0	0	1000000	0	CCOC:Active_Region	CCOC	Active_Region
Deletion	chr4	70105006	71105006	4q13.3	22	46600	1000000	0.0466	FT:Active_Region	FT	Active_Region
Deletion	chr4	166687046	167687046	4q32.3	8	9000	1000000	0.009	FT:Active_Region	FT	Active_Region
Deletion	chr5	65625696	66625696	5q12.3	11	7200	1000000	0.0072	FT:Active_Region	FT	Active_Region
Deletion	chr9	135655000	136655000	9q34.2	2	2800	1000000	0.0028	FT:Active_Region	FT	Active_Region
Deletion	chr10	105194301	106194301	10q24.33	18	19400	1000000	0.0194	FT:Active_Region	FT	Active_Region
Deletion	chr12	120903724	121903724	12q24.31	8	4200	1000000	0.0042	FT:Active_Region	FT	Active_Region
Deletion	chr4	70105006	71105006	4q13.3	17	12000	1000000	0.012	IOSE:Active_Region	IOSE	Active_Region
Deletion	chr4	166687046	167687046	4q32.3	19	14800	1000000	0.0148	IOSE:Active_Region	IOSE	Active_Region
Deletion	chr5	65625696	66625696	5q12.3	5	2600	1000000	0.0026	IOSE:Active_Region	IOSE	Active_Region
Deletion	chr9	135655000	136655000	9q34.2	1	600	1000000	0.0006	IOSE:Active_Region	IOSE	Active_Region
Deletion	chr10	105194301	106194301	10q24.33	16	8600	1000000	0.0086	IOSE:Active_Region	IOSE	Active_Region
Deletion	chr12	120903724	121903724	12q24.31	2	400	1000000	0.0004	IOSE:Active_Region	IOSE	Active_Region
Deletion	chr4	70105006	71105006	4q13.3	1	200	1000000	0.0002	MOC:Active_Region	MOC	Active_Region
Deletion	chr4	166687046	167687046	4q32.3	0	0	1000000	0	MOC:Active_Region	MOC	Active_Region
Deletion	chr5	65625696	66625696	5q12.3	0	0	1000000	0	MOC:Active_Region	MOC	Active_Region
Deletion	chr9	135655000	136655000	9q34.2	0	0	1000000	0	MOC:Active_Region	MOC	Active_Region
Deletion	chr10	105194301	106194301	10q24.33	4	2600	1000000	0.0026	MOC:Active_Region	MOC	Active_Region
Deletion	chr12	120903724	121903724	12q24.31	0	0	1000000	0	MOC:Active_Region	MOC	Active_Region
Deletion	chr4	70105006	71105006	4q13.3	12	20200	1000000	0.0202	EEC:Active_Region	EEC	Active_Region
Deletion	chr4	166687046	167687046	4q32.3	43	62600	1000000	0.0626	EEC:Active_Region	EEC	Active_Region
Deletion	chr5	65625696	66625696	5q12.3	41	36600	1000000	0.0366	EEC:Active_Region	EEC	Active_Region
Deletion	chr9	135655000	136655000	9q34.2	10	5200	1000000	0.0052	EEC:Active_Region	EEC	Active_Region
Deletion	chr10	105194301	106194301	10q24.33	79	78301	1000000	0.078301	EEC:Active_Region	EEC	Active_Region
Deletion	chr12	120903724	121903724	12q24.31	27	15200	1000000	0.0152	EEC:Active_Region	EEC	Active_Region
Deletion	chr4	70105006	71105006	4q13.3	0	0	1000000	0	HGSOC:Active_Region	HGSOC	Active_Region
Deletion	chr4	166687046	167687046	4q32.3	0	0	1000000	0	HGSOC:Active_Region	HGSOC	Active_Region
Deletion	chr5	65625696	66625696	5q12.3	0	0	1000000	0	HGSOC:Active_Region	HGSOC	Active_Region
Deletion	chr9	135655000	136655000	9q34.2	3	1600	1000000	0.0016	HGSOC:Active_Region	HGSOC	Active_Region
Deletion	chr10	105194301	106194301	10q24.33	0	0	1000000	0	HGSOC:Active_Region	HGSOC	Active_Region
Deletion	chr12	120903724	121903724	12q24.31	1	1600	1000000	0.0016	HGSOC:Active_Region	HGSOC	Active_Region
Deletion	chr4	70105006	71105006	4q13.3	0	0	1000000	0	LGSOC:Active_Region	LGSOC	Active_Region
Deletion	chr4	166687046	167687046	4q32.3	0	0	1000000	0	LGSOC:Active_Region	LGSOC	Active_Region
Deletion	chr5	65625696	66625696	5q12.3	1	200	1000000	0.0002	LGSOC:Active_Region	LGSOC	Active_Region
Deletion	chr9	135655000	136655000	9q34.2	0	0	1000000	0	LGSOC:Active_Region	LGSOC	Active_Region
Deletion	chr10	105194301	106194301	10q24.33	0	0	1000000	0	LGSOC:Active_Region	LGSOC	Active_Region
Deletion	chr12	120903724	121903724	12q24.31	0	0	1000000	0	LGSOC:Active_Region	LGSOC	Active_Region
Deletion	chr4	70105006	71105006	4q13.3	0	0	1000000	0	CCOC:Active_Enhancer	CCOC	Active_Enhancer
Deletion	chr4	166687046	167687046	4q32.3	0	0	1000000	0	CCOC:Active_Enhancer	CCOC	Active_Enhancer
Deletion	chr5	65625696	66625696	5q12.3	4	6000	1000000	0.006	CCOC:Active_Enhancer	CCOC	Active_Enhancer
Deletion	chr9	135655000	136655000	9q34.2	5	4200	1000000	0.0042	CCOC:Active_Enhancer	CCOC	Active_Enhancer
Deletion	chr10	105194301	106194301	10q24.33	13	30400	1000000	0.0304	CCOC:Active_Enhancer	CCOC	Active_Enhancer
Deletion	chr12	120903724	121903724	12q24.31	16	18200	1000000	0.0182	CCOC:Active_Enhancer	CCOC	Active_Enhancer
Deletion	chr4	70105006	71105006	4q13.3	5	6000	1000000	0.006	FT:Active_Enhancer	FT	Active_Enhancer
Deletion	chr4	166687046	167687046	4q32.3	8	14200	1000000	0.0142	FT:Active_Enhancer	FT	Active_Enhancer
Deletion	chr5	65625696	66625696	5q12.3	32	34600	1000000	0.0346	FT:Active_Enhancer	FT	Active_Enhancer
Deletion	chr9	135655000	136655000	9q34.2	8	6200	1000000	0.0062	FT:Active_Enhancer	FT	Active_Enhancer
Deletion	chr10	105194301	106194301	10q24.33	38	40200	1000000	0.0402	FT:Active_Enhancer	FT	Active_Enhancer
Deletion	chr12	120903724	121903724	12q24.31	20	17400	1000000	0.0174	FT:Active_Enhancer	FT	Active_Enhancer
Deletion	chr4	70105006	71105006	4q13.3	10	27000	1000000	0.027	IOSE:Active_Enhancer	IOSE	Active_Enhancer
Deletion	chr4	166687046	167687046	4q32.3	19	48200	1000000	0.0482	IOSE:Active_Enhancer	IOSE	Active_Enhancer
Deletion	chr5	65625696	66625696	5q12.3	19	41600	1000000	0.0416	IOSE:Active_Enhancer	IOSE	Active_Enhancer
Deletion	chr9	135655000	136655000	9q34.2	11	9000	1000000	0.009	IOSE:Active_Enhancer	IOSE	Active_Enhancer
Deletion	chr10	105194301	106194301	10q24.33	45	85200	1000000	0.0852	IOSE:Active_Enhancer	IOSE	Active_Enhancer
Deletion	chr12	120903724	121903724	12q24.31	15	15000	1000000	0.015	IOSE:Active_Enhancer	IOSE	Active_Enhancer
Deletion	chr4	70105006	71105006	4q13.3	1	600	1000000	0.0006	MOC:Active_Enhancer	MOC	Active_Enhancer
Deletion	chr4	166687046	167687046	4q32.3	1	400	1000000	0.0004	MOC:Active_Enhancer	MOC	Active_Enhancer
Deletion	chr5	65625696	66625696	5q12.3	11	15600	1000000	0.0156	MOC:Active_Enhancer	MOC	Active_Enhancer
Deletion	chr9	135655000	136655000	9q34.2	5	5800	1000000	0.0058	MOC:Active_Enhancer	MOC	Active_Enhancer
Deletion	chr10	105194301	106194301	10q24.33	31	64000	1000000	0.064	MOC:Active_Enhancer	MOC	Active_Enhancer
Deletion	chr12	120903724	121903724	12q24.31	8	9200	1000000	0.0092	MOC:Active_Enhancer	MOC	Active_Enhancer
Deletion	chr4	70105006	71105006	4q13.3	1	200	1000000	0.0002	EEC:Active_Enhancer	EEC	Active_Enhancer
Deletion	chr4	166687046	167687046	4q32.3	10	6400	1000000	0.0064	EEC:Active_Enhancer	EEC	Active_Enhancer
Deletion	chr5	65625696	66625696	5q12.3	23	19400	1000000	0.0194	EEC:Active_Enhancer	EEC	Active_Enhancer
Deletion	chr9	135655000	136655000	9q34.2	4	2800	1000000	0.0028	EEC:Active_Enhancer	EEC	Active_Enhancer
Deletion	chr10	105194301	106194301	10q24.33	43	34200	1000000	0.0342	EEC:Active_Enhancer	EEC	Active_Enhancer
Deletion	chr12	120903724	121903724	12q24.31	12	7200	1000000	0.0072	EEC:Active_Enhancer	EEC	Active_Enhancer
Deletion	chr4	70105006	71105006	4q13.3	1	200	1000000	0.0002	HGSOC:Active_Enhancer	HGSOC	Active_Enhancer
Deletion	chr4	166687046	167687046	4q32.3	0	0	1000000	0	HGSOC:Active_Enhancer	HGSOC	Active_Enhancer
Deletion	chr5	65625696	66625696	5q12.3	9	14200	1000000	0.0142	HGSOC:Active_Enhancer	HGSOC	Active_Enhancer
Deletion	chr9	135655000	136655000	9q34.2	26	34000	1000000	0.034	HGSOC:Active_Enhancer	HGSOC	Active_Enhancer
Deletion	chr10	105194301	106194301	10q24.33	15	25200	1000000	0.0252	HGSOC:Active_Enhancer	HGSOC	Active_Enhancer
Deletion	chr12	120903724	121903724	12q24.31	12	13400	1000000	0.0134	HGSOC:Active_Enhancer	HGSOC	Active_Enhancer
Deletion	chr4	70105006	71105006	4q13.3	0	0	1000000	0	LGSOC:Active_Enhancer	LGSOC	Active_Enhancer
Deletion	chr4	166687046	167687046	4q32.3	0	0	1000000	0	LGSOC:Active_Enhancer	LGSOC	Active_Enhancer
Deletion	chr5	65625696	66625696	5q12.3	0	0	1000000	0	LGSOC:Active_Enhancer	LGSOC	Active_Enhancer
Deletion	chr9	135655000	136655000	9q34.2	0	0	1000000	0	LGSOC:Active_Enhancer	LGSOC	Active_Enhancer
Deletion	chr10	105194301	106194301	10q24.33	4	4000	1000000	0.004	LGSOC:Active_Enhancer	LGSOC	Active_Enhancer
Deletion	chr12	120903724	121903724	12q24.31	0	0	1000000	0	LGSOC:Active_Enhancer	LGSOC	Active_Enhancer
Deletion	chr4	70105006	71105006	4q13.3	12	14200	1000000	0.0142	CCOC:Weak_Enhancer	CCOC	Weak_Enhancer
Deletion	chr4	166687046	167687046	4q32.3	4	5154	1000000	0.005154	CCOC:Weak_Enhancer	CCOC	Weak_Enhancer
Deletion	chr5	65625696	66625696	5q12.3	28	33800	1000000	0.0338	CCOC:Weak_Enhancer	CCOC	Weak_Enhancer
Deletion	chr9	135655000	136655000	9q34.2	81	111800	1000000	0.1118	CCOC:Weak_Enhancer	CCOC	Weak_Enhancer
Deletion	chr10	105194301	106194301	10q24.33	91	104200	1000000	0.1042	CCOC:Weak_Enhancer	CCOC	Weak_Enhancer
Deletion	chr12	120903724	121903724	12q24.31	107	153876	1000000	0.153876	CCOC:Weak_Enhancer	CCOC	Weak_Enhancer
Deletion	chr4	70105006	71105006	4q13.3	4	5600	1000000	0.0056	FT:Weak_Enhancer	FT	Weak_Enhancer
Deletion	chr4	166687046	167687046	4q32.3	10	10200	1000000	0.0102	FT:Weak_Enhancer	FT	Weak_Enhancer
Deletion	chr5	65625696	66625696	5q12.3	41	51800	1000000	0.0518	FT:Weak_Enhancer	FT	Weak_Enhancer
Deletion	chr9	135655000	136655000	9q34.2	43	55200	1000000	0.0552	FT:Weak_Enhancer	FT	Weak_Enhancer
Deletion	chr10	105194301	106194301	10q24.33	54	57400	1000000	0.0574	FT:Weak_Enhancer	FT	Weak_Enhancer
Deletion	chr12	120903724	121903724	12q24.31	54	44676	1000000	0.044676	FT:Weak_Enhancer	FT	Weak_Enhancer
Deletion	chr4	70105006	71105006	4q13.3	4	2400	1000000	0.0024	IOSE:Weak_Enhancer	IOSE	Weak_Enhancer
Deletion	chr4	166687046	167687046	4q32.3	10	5200	1000000	0.0052	IOSE:Weak_Enhancer	IOSE	Weak_Enhancer
Deletion	chr5	65625696	66625696	5q12.3	17	15600	1000000	0.0156	IOSE:Weak_Enhancer	IOSE	Weak_Enhancer
Deletion	chr9	135655000	136655000	9q34.2	20	14800	1000000	0.0148	IOSE:Weak_Enhancer	IOSE	Weak_Enhancer
Deletion	chr10	105194301	106194301	10q24.33	33	27099	1000000	0.027099	IOSE:Weak_Enhancer	IOSE	Weak_Enhancer
Deletion	chr12	120903724	121903724	12q24.31	35	19324	1000000	0.019324	IOSE:Weak_Enhancer	IOSE	Weak_Enhancer
Deletion	chr4	70105006	71105006	4q13.3	2	3200	1000000	0.0032	MOC:Weak_Enhancer	MOC	Weak_Enhancer
Deletion	chr4	166687046	167687046	4q32.3	4	5200	1000000	0.0052	MOC:Weak_Enhancer	MOC	Weak_Enhancer
Deletion	chr5	65625696	66625696	5q12.3	37	40800	1000000	0.0408	MOC:Weak_Enhancer	MOC	Weak_Enhancer
Deletion	chr9	135655000	136655000	9q34.2	62	73600	1000000	0.0736	MOC:Weak_Enhancer	MOC	Weak_Enhancer
Deletion	chr10	105194301	106194301	10q24.33	85	93800	1000000	0.0938	MOC:Weak_Enhancer	MOC	Weak_Enhancer
Deletion	chr12	120903724	121903724	12q24.31	72	78000	1000000	0.078	MOC:Weak_Enhancer	MOC	Weak_Enhancer
Deletion	chr4	70105006	71105006	4q13.3	1	400	1000000	0.0004	EEC:Weak_Enhancer	EEC	Weak_Enhancer
Deletion	chr4	166687046	167687046	4q32.3	3	1400	1000000	0.0014	EEC:Weak_Enhancer	EEC	Weak_Enhancer
Deletion	chr5	65625696	66625696	5q12.3	9	4400	1000000	0.0044	EEC:Weak_Enhancer	EEC	Weak_Enhancer
Deletion	chr9	135655000	136655000	9q34.2	3	3400	1000000	0.0034	EEC:Weak_Enhancer	EEC	Weak_Enhancer
Deletion	chr10	105194301	106194301	10q24.33	15	9000	1000000	0.009	EEC:Weak_Enhancer	EEC	Weak_Enhancer
Deletion	chr12	120903724	121903724	12q24.31	12	7400	1000000	0.0074	EEC:Weak_Enhancer	EEC	Weak_Enhancer
Deletion	chr4	70105006	71105006	4q13.3	2	3600	1000000	0.0036	HGSOC:Weak_Enhancer	HGSOC	Weak_Enhancer
Deletion	chr4	166687046	167687046	4q32.3	0	0	1000000	0	HGSOC:Weak_Enhancer	HGSOC	Weak_Enhancer
Deletion	chr5	65625696	66625696	5q12.3	23	19600	1000000	0.0196	HGSOC:Weak_Enhancer	HGSOC	Weak_Enhancer
Deletion	chr9	135655000	136655000	9q34.2	68	73400	1000000	0.0734	HGSOC:Weak_Enhancer	HGSOC	Weak_Enhancer
Deletion	chr10	105194301	106194301	10q24.33	73	85600	1000000	0.0856	HGSOC:Weak_Enhancer	HGSOC	Weak_Enhancer
Deletion	chr12	120903724	121903724	12q24.31	69	71000	1000000	0.071	HGSOC:Weak_Enhancer	HGSOC	Weak_Enhancer
Deletion	chr4	70105006	71105006	4q13.3	0	0	1000000	0	LGSOC:Weak_Enhancer	LGSOC	Weak_Enhancer
Deletion	chr4	166687046	167687046	4q32.3	0	0	1000000	0	LGSOC:Weak_Enhancer	LGSOC	Weak_Enhancer
Deletion	chr5	65625696	66625696	5q12.3	0	0	1000000	0	LGSOC:Weak_Enhancer	LGSOC	Weak_Enhancer
Deletion	chr9	135655000	136655000	9q34.2	8	4400	1000000	0.0044	LGSOC:Weak_Enhancer	LGSOC	Weak_Enhancer
Deletion	chr10	105194301	106194301	10q24.33	10	4400	1000000	0.0044	LGSOC:Weak_Enhancer	LGSOC	Weak_Enhancer
Deletion	chr12	120903724	121903724	12q24.31	6	2400	1000000	0.0024	LGSOC:Weak_Enhancer	LGSOC	Weak_Enhancer
Deletion	chr4	70105006	71105006	4q13.3	7	7000	1000000	0.007	CCOC:Insulator	CCOC	Insulator
Deletion	chr4	166687046	167687046	4q32.3	6	4600	1000000	0.0046	CCOC:Insulator	CCOC	Insulator
Deletion	chr5	65625696	66625696	5q12.3	9	7800	1000000	0.0078	CCOC:Insulator	CCOC	Insulator
Deletion	chr9	135655000	136655000	9q34.2	20	17200	1000000	0.0172	CCOC:Insulator	CCOC	Insulator
Deletion	chr10	105194301	106194301	10q24.33	19	15600	1000000	0.0156	CCOC:Insulator	CCOC	Insulator
Deletion	chr12	120903724	121903724	12q24.31	11	9000	1000000	0.009	CCOC:Insulator	CCOC	Insulator
Deletion	chr4	70105006	71105006	4q13.3	10	6200	1000000	0.0062	FT:Insulator	FT	Insulator
Deletion	chr4	166687046	167687046	4q32.3	8	5800	1000000	0.0058	FT:Insulator	FT	Insulator
Deletion	chr5	65625696	66625696	5q12.3	14	9600	1000000	0.0096	FT:Insulator	FT	Insulator
Deletion	chr9	135655000	136655000	9q34.2	32	23800	1000000	0.0238	FT:Insulator	FT	Insulator
Deletion	chr10	105194301	106194301	10q24.33	27	21400	1000000	0.0214	FT:Insulator	FT	Insulator
Deletion	chr12	120903724	121903724	12q24.31	17	13200	1000000	0.0132	FT:Insulator	FT	Insulator
Deletion	chr4	70105006	71105006	4q13.3	0	0	1000000	0	IOSE:Insulator	IOSE	Insulator
Deletion	chr4	166687046	167687046	4q32.3	0	0	1000000	0	IOSE:Insulator	IOSE	Insulator
Deletion	chr5	65625696	66625696	5q12.3	1	400	1000000	0.0004	IOSE:Insulator	IOSE	Insulator
Deletion	chr9	135655000	136655000	9q34.2	5	3800	1000000	0.0038	IOSE:Insulator	IOSE	Insulator
Deletion	chr10	105194301	106194301	10q24.33	0	0	1000000	0	IOSE:Insulator	IOSE	Insulator
Deletion	chr12	120903724	121903724	12q24.31	1	800	1000000	0.0008	IOSE:Insulator	IOSE	Insulator
Deletion	chr4	70105006	71105006	4q13.3	8	7200	1000000	0.0072	MOC:Insulator	MOC	Insulator
Deletion	chr4	166687046	167687046	4q32.3	7	7000	1000000	0.007	MOC:Insulator	MOC	Insulator
Deletion	chr5	65625696	66625696	5q12.3	13	11800	1000000	0.0118	MOC:Insulator	MOC	Insulator
Deletion	chr9	135655000	136655000	9q34.2	28	25400	1000000	0.0254	MOC:Insulator	MOC	Insulator
Deletion	chr10	105194301	106194301	10q24.33	26	23800	1000000	0.0238	MOC:Insulator	MOC	Insulator
Deletion	chr12	120903724	121903724	12q24.31	18	15000	1000000	0.015	MOC:Insulator	MOC	Insulator
Deletion	chr4	70105006	71105006	4q13.3	0	0	1000000	0	EEC:Insulator	EEC	Insulator
Deletion	chr4	166687046	167687046	4q32.3	0	0	1000000	0	EEC:Insulator	EEC	Insulator
Deletion	chr5	65625696	66625696	5q12.3	0	0	1000000	0	EEC:Insulator	EEC	Insulator
Deletion	chr9	135655000	136655000	9q34.2	7	9200	1000000	0.0092	EEC:Insulator	EEC	Insulator
Deletion	chr10	105194301	106194301	10q24.33	1	1600	1000000	0.0016	EEC:Insulator	EEC	Insulator
Deletion	chr12	120903724	121903724	12q24.31	2	2400	1000000	0.0024	EEC:Insulator	EEC	Insulator
Deletion	chr4	70105006	71105006	4q13.3	5	3400	1000000	0.0034	HGSOC:Insulator	HGSOC	Insulator
Deletion	chr4	166687046	167687046	4q32.3	4	3200	1000000	0.0032	HGSOC:Insulator	HGSOC	Insulator
Deletion	chr5	65625696	66625696	5q12.3	10	7600	1000000	0.0076	HGSOC:Insulator	HGSOC	Insulator
Deletion	chr9	135655000	136655000	9q34.2	26	19200	1000000	0.0192	HGSOC:Insulator	HGSOC	Insulator
Deletion	chr10	105194301	106194301	10q24.33	18	12600	1000000	0.0126	HGSOC:Insulator	HGSOC	Insulator
Deletion	chr12	120903724	121903724	12q24.31	11	8000	1000000	0.008	HGSOC:Insulator	HGSOC	Insulator
Deletion	chr4	70105006	71105006	4q13.3	5	4400	1000000	0.0044	LGSOC:Insulator	LGSOC	Insulator
Deletion	chr4	166687046	167687046	4q32.3	7	7200	1000000	0.0072	LGSOC:Insulator	LGSOC	Insulator
Deletion	chr5	65625696	66625696	5q12.3	11	11200	1000000	0.0112	LGSOC:Insulator	LGSOC	Insulator
Deletion	chr9	135655000	136655000	9q34.2	24	24000	1000000	0.024	LGSOC:Insulator	LGSOC	Insulator
Deletion	chr10	105194301	106194301	10q24.33	22	21800	1000000	0.0218	LGSOC:Insulator	LGSOC	Insulator
Deletion	chr12	120903724	121903724	12q24.31	12	13000	1000000	0.013	LGSOC:Insulator	LGSOC	Insulator
Deletion	chr4	70105006	71105006	4q13.3	0	0	1000000	0	CCOC:Transcribed	CCOC	Transcribed
Deletion	chr4	166687046	167687046	4q32.3	0	0	1000000	0	CCOC:Transcribed	CCOC	Transcribed
Deletion	chr5	65625696	66625696	5q12.3	24	17200	1000000	0.0172	CCOC:Transcribed	CCOC	Transcribed
Deletion	chr9	135655000	136655000	9q34.2	46	49600	1000000	0.0496	CCOC:Transcribed	CCOC	Transcribed
Deletion	chr10	105194301	106194301	10q24.33	71	76499	1000000	0.076499	CCOC:Transcribed	CCOC	Transcribed
Deletion	chr12	120903724	121903724	12q24.31	76	72800	1000000	0.0728	CCOC:Transcribed	CCOC	Transcribed
Deletion	chr4	70105006	71105006	4q13.3	5	2400	1000000	0.0024	FT:Transcribed	FT	Transcribed
Deletion	chr4	166687046	167687046	4q32.3	16	9200	1000000	0.0092	FT:Transcribed	FT	Transcribed
Deletion	chr5	65625696	66625696	5q12.3	20	14200	1000000	0.0142	FT:Transcribed	FT	Transcribed
Deletion	chr9	135655000	136655000	9q34.2	62	62200	1000000	0.0622	FT:Transcribed	FT	Transcribed
Deletion	chr10	105194301	106194301	10q24.33	49	51699	1000000	0.051699	FT:Transcribed	FT	Transcribed
Deletion	chr12	120903724	121903724	12q24.31	83	78200	1000000	0.0782	FT:Transcribed	FT	Transcribed
Deletion	chr4	70105006	71105006	4q13.3	8	7400	1000000	0.0074	IOSE:Transcribed	IOSE	Transcribed
Deletion	chr4	166687046	167687046	4q32.3	0	0	1000000	0	IOSE:Transcribed	IOSE	Transcribed
Deletion	chr5	65625696	66625696	5q12.3	23	17000	1000000	0.017	IOSE:Transcribed	IOSE	Transcribed
Deletion	chr9	135655000	136655000	9q34.2	45	48800	1000000	0.0488	IOSE:Transcribed	IOSE	Transcribed
Deletion	chr10	105194301	106194301	10q24.33	50	48000	1000000	0.048	IOSE:Transcribed	IOSE	Transcribed
Deletion	chr12	120903724	121903724	12q24.31	70	71600	1000000	0.0716	IOSE:Transcribed	IOSE	Transcribed
Deletion	chr4	70105006	71105006	4q13.3	0	0	1000000	0	MOC:Transcribed	MOC	Transcribed
Deletion	chr4	166687046	167687046	4q32.3	0	0	1000000	0	MOC:Transcribed	MOC	Transcribed
Deletion	chr5	65625696	66625696	5q12.3	22	16600	1000000	0.0166	MOC:Transcribed	MOC	Transcribed
Deletion	chr9	135655000	136655000	9q34.2	47	47400	1000000	0.0474	MOC:Transcribed	MOC	Transcribed
Deletion	chr10	105194301	106194301	10q24.33	54	73099	1000000	0.073099	MOC:Transcribed	MOC	Transcribed
Deletion	chr12	120903724	121903724	12q24.31	69	70800	1000000	0.0708	MOC:Transcribed	MOC	Transcribed
Deletion	chr4	70105006	71105006	4q13.3	4	7000	1000000	0.007	EEC:Transcribed	EEC	Transcribed
Deletion	chr4	166687046	167687046	4q32.3	16	8600	1000000	0.0086	EEC:Transcribed	EEC	Transcribed
Deletion	chr5	65625696	66625696	5q12.3	23	15600	1000000	0.0156	EEC:Transcribed	EEC	Transcribed
Deletion	chr9	135655000	136655000	9q34.2	72	62000	1000000	0.062	EEC:Transcribed	EEC	Transcribed
Deletion	chr10	105194301	106194301	10q24.33	84	72499	1000000	0.072499	EEC:Transcribed	EEC	Transcribed
Deletion	chr12	120903724	121903724	12q24.31	72	71400	1000000	0.0714	EEC:Transcribed	EEC	Transcribed
Deletion	chr4	70105006	71105006	4q13.3	0	0	1000000	0	HGSOC:Transcribed	HGSOC	Transcribed
Deletion	chr4	166687046	167687046	4q32.3	0	0	1000000	0	HGSOC:Transcribed	HGSOC	Transcribed
Deletion	chr5	65625696	66625696	5q12.3	24	15600	1000000	0.0156	HGSOC:Transcribed	HGSOC	Transcribed
Deletion	chr9	135655000	136655000	9q34.2	74	62000	1000000	0.062	HGSOC:Transcribed	HGSOC	Transcribed
Deletion	chr10	105194301	106194301	10q24.33	35	53499	1000000	0.053499	HGSOC:Transcribed	HGSOC	Transcribed
Deletion	chr12	120903724	121903724	12q24.31	60	65600	1000000	0.0656	HGSOC:Transcribed	HGSOC	Transcribed
Deletion	chr4	70105006	71105006	4q13.3	0	0	1000000	0	LGSOC:Transcribed	LGSOC	Transcribed
Deletion	chr4	166687046	167687046	4q32.3	0	0	1000000	0	LGSOC:Transcribed	LGSOC	Transcribed
Deletion	chr5	65625696	66625696	5q12.3	21	16200	1000000	0.0162	LGSOC:Transcribed	LGSOC	Transcribed
Deletion	chr9	135655000	136655000	9q34.2	57	57800	1000000	0.0578	LGSOC:Transcribed	LGSOC	Transcribed
Deletion	chr10	105194301	106194301	10q24.33	53	66299	1000000	0.066299	LGSOC:Transcribed	LGSOC	Transcribed
Deletion	chr12	120903724	121903724	12q24.31	75	75400	1000000	0.0754	LGSOC:Transcribed	LGSOC	Transcribed

## Sheet: SD7_TFBS_MotifBreakR
Supplementary Data 7: TFBSs frequently disrupted by germline variants in germline-somatic co-localized regions
Annotation.Category	chromosome	position	SNP_id	REF	ALT	varType	motifPos1	motifPos2	geneSymbol	dataSource	providerName	providerId	seqMatch	pctRef	pctAlt	scoreRef	scoreAlt	altPos	alleleDiff	effect
General annotations	chr10	21824619	chr10:21824619:A:G	A	G	SNV	-8	7	SOX8	jaspar2018	MA0868.1	MA0868.1	aggacaaaacagtctAtattcttttttggtg	0.772052	0.711769	21.5966	19.9154	1	-1.68119	strong
General annotations	chr12	121439433	chr12:121439433:G:A	G	A	SNV	-1	15	ESR1	jaspar2018	MA0112.3	MA0112.3	agctctgagaggccctAgatcagcgtggccttg	0.774895	0.799692	15.9709	16.4786	1	0.507691	weak
General annotations	chr17	36098040	chr17:36098040:G:A	G	A	SNV	-13	1	ZSCAN4	jaspar2018	MA1155.1	MA1155.1	cagcacagactggaAatgctgcataaagc	0.786523	0.887482	15.3881	17.3494	1	1.96124	strong
General annotations	chr17	36098040	chr17:36098040:G:A	G	A	SNV	-7	3	ETV2	jaspar2018	MA0762.1	MA0762.1	acagactggaAatgctgcata	0.78187	0.882895	10.3877	11.7203	1	1.33262	strong
General annotations	chr17	43507403	chr17:43507403:G:A	G	A	SNV	-6	3	KLF5	jaspar2018	MA0599.1	MA0599.1	gctcgggtgGggacctggc	0.973688	0.918864	11.1801	10.5526	1	-0.627576	weak
General annotations	chr17	43507403	chr17:43507403:G:A	G	A	SNV	-8	1	SREBF1	jaspar2018	MA0595.1	MA0595.1	gctcgggtgAggacctggc	0.753702	0.920465	8.42481	10.2745	1	1.84968	strong
General annotations	chr17	43507649	chr17:43507649:A:G	A	G	SNV	-12	2	EGR3	jaspar2018	MA0732.1	MA0732.1	tccgccgccatcgcAgccgcggcgttttc	0.839394	0.796355	13.9982	13.2875	1	-0.71071	strong
General annotations	chr17	43507649	chr17:43507649:A:G	A	G	SNV	-11	2	EGR1	jaspar2018	MA0162.3	MA0162.3	ccgccgccatcgcAgccgcggcgtttt	0.80941	0.756725	14.9068	13.9414	1	-0.965411	strong
General annotations	chr17	43734145	chr17:43734145:T:C	T	C	SNV	-9	5	MAFK	jaspar2018	MA0496.1	MA0496.1	gttcaatgactcagCaattcttgattcaa	0.812396	0.978753	9.86901	11.8579	1	1.98892	strong
General annotations	chr17	43734145	chr17:43734145:T:C	T	C	SNV	-9	5	MAF::NFE2	jaspar2018	MA0501.1	MA0501.1	gttcaatgactcagCaattcttgattcaa	0.885376	0.997687	13.9919	15.7466	1	1.7547	strong
General annotations	chr17	43734145	chr17:43734145:T:C	T	C	SNV	-9	1	NFE2L2	jaspar2018	MA0150.1	MA0150.1	aatgactcagCaattcttgat	0.845911	1	9.21548	10.8546	1	1.63915	strong
General annotations	chr17	43734145	chr17:43734145:T:C	T	C	SNV	-15	5	MAFF	jaspar2018	MA0495.2	MA0495.2	ttcaggttcaatgactcagCaattcttgattcaatgatgt	0.73772	0.818565	9.85085	10.8615	1	1.0107	strong
General annotations	chr17	43734145	chr17:43734145:T:C	T	C	SNV	-14	4	MAFK	jaspar2018	MA0496.2	MA0496.2	tcaggttcaatgactcagCaattcttgattcaatgat	0.709935	0.794387	9.86874	10.9847	1	1.11596	strong
General annotations	chr17	43734145	chr17:43734145:T:C	T	C	SNV	-5	5	NRL	jaspar2018	MA0842.1	MA0842.1	aatgactcagCaattcttgat	0.689538	0.969177	4.72288	6.57418	1	1.85129	strong
General annotations	chr17	43734145	chr17:43734145:T:C	T	C	SNV	-10	3	BACH2	jaspar2018	MA1101.1	MA1101.1	ttcaatgactcagCaattcttgattca	0.91144	0.999297	11.9701	13.0984	1	1.12834	strong
General annotations	chr17	43734145	chr17:43734145:T:C	T	C	SNV	-10	7	MAFF	jaspar2018	MA0495.1	MA0495.1	caggttcaatgactcagCaattcttgattcaatga	0.788845	0.963291	9.24079	11.2243	1	1.98352	strong
General annotations	chr17	43734304	chr17:43734304:T:C	T	C	SNV	-4	9	ONECUT1	jaspar2018	MA0679.1	MA0679.1	cgcacagcatttaTggattaactcacg	0.892175	0.757006	13.2287	11.2469	1	-1.98184	strong
General annotations	chr17	43734304	chr17:43734304:T:C	T	C	SNV	-4	9	ONECUT3	jaspar2018	MA0757.1	MA0757.1	cgcacagcatttaTggattaactcacg	0.852865	0.726591	13.1788	11.256	1	-1.92275	strong
General annotations	chr17	43734304	chr17:43734304:T:C	T	C	SNV	-4	9	ONECUT2	jaspar2018	MA0756.1	MA0756.1	cgcacagcatttaTggattaactcacg	0.887196	0.751737	12.5607	10.674	1	-1.88674	strong
General annotations	chr17	43734503	chr17:43734503:A:G	A	G	SNV	-2	7	RELA	jaspar2018	MA0107.1	MA0107.1	gggacttggAagatcccta	0.885969	0.816621	9.80589	9.05268	1	-0.753207	strong
General annotations	chr17	43763202	chr17:43763202:G:A	G	A	SNV	-7	10	EWSR1-FLI1	jaspar2018	MA0149.1	MA0149.1	gctacattctggaagctAgggaagacgcgtgtaag	0.62985	0.683113	19.481	21.1197	1	1.63869	strong
General annotations	chr17	43770443	chr17:43770443:T:C	T	C	SNV	1	7	VDR	jaspar2018	MA0693.2	MA0693.2	agtggcaTgaactcg	0.991465	0.809196	6.1011	5.01494	1	-1.08616	strong
General annotations	chr17	43770525	chr17:43770525:C:T	C	T	SNV	-8	4	TWIST1	jaspar2018	MA1123.1	MA1123.1	tgggactacagaTgtgcaccaccat	0.793333	0.954535	8.28335	9.93164	1	1.64829	strong
General annotations	chr17	43770525	chr17:43770525:C:T	C	T	SNV	-2	15	TP53	jaspar2018	MA0106.3	MA0106.3	gtagctgggactacagaCgtgcaccaccatgcctg	0.77957	0.688095	13.6851	12.1058	1	-1.57934	strong
General annotations	chr17	43770525	chr17:43770525:C:T	C	T	SNV	-1	13	TP53	jaspar2018	MA0106.2	MA0106.2	gctgggactacagaCgtgcaccaccatgc	0.833634	0.714193	11.7514	10.0963	1	-1.6551	strong
General annotations	chr17	43770525	chr17:43770525:C:T	C	T	SNV	-8	4	ZBTB18	jaspar2018	MA0698.1	MA0698.1	tgggactacagaTgtgcaccaccat	0.810923	0.946477	11.46	13.3578	1	1.89777	strong
General annotations	chr17	43770525	chr17:43770525:C:T	C	T	SNV	-3	16	TP63	jaspar2018	MA0525.1	MA0525.1	gagtagctgggactacagaCgtgcaccaccatgcctggc	0.92225	0.779771	10.1434	8.62253	1	-1.52091	strong
General annotations	chr17	43782693	chr17:43782693:A:G	A	G	SNV	-2	10	SMAD2::SMAD3::SMAD4	jaspar2018	MA0513.1	MA0513.1	tcagggccagtcGtctctcactctt	0.799478	0.909255	9.64264	10.9409	1	1.29828	strong
General annotations	chr17	43790911	chr17:43790911:A:T	A	T	SNV	-7	2	PRDM1	jaspar2018	MA0508.2	MA0508.2	agatgaaagTtaacaagtg	0.810153	0.968834	10.0825	12.0335	1	1.95098	strong
General annotations	chr17	43790911	chr17:43790911:A:T	A	T	SNV	-5	7	GATA6	jaspar2018	MA1104.1	MA1104.1	aaaagatgaaagAtaacaagtgctg	0.922966	0.779783	10.0562	8.5192	1	-1.53696	strong
General annotations	chr17	43790911	chr17:43790911:A:T	A	T	SNV	-2	5	GATA3	jaspar2018	MA0037.3	MA0037.3	atgaaagAtaacaag	0.994817	0.770379	8.8773	6.88933	1	-1.98797	strong
General annotations	chr17	43790911	chr17:43790911:A:T	A	T	SNV	-4	9	GATA2	jaspar2018	MA0036.2	MA0036.2	aaaaagatgaaagAtaacaagtgctgg	0.950207	0.779545	11.2198	9.22288	1	-1.99688	strong
General annotations	chr17	43808763	chr17:43808763:A:G	A	G	SNV	-3	14	RARA	jaspar2018	MA0729.1	MA0729.1	atgagcactcactcactGtcacaaggacaatacca	0.672512	0.740623	17.4001	19.1585	1	1.75839	strong
General annotations	chr17	43809016	chr17:43809016:C:T	C	T	SNV	-7	6	BACH2	jaspar2018	MA1101.1	MA1101.1	caatccactgagaCagcagtaccgcag	0.853333	0.733388	11.2238	9.68341	1	-1.54043	strong
General annotations	chr17	43809016	chr17:43809016:C:T	C	T	SNV	-6	8	MAF::NFE2	jaspar2018	MA0501.1	MA0501.1	ccaatccactgagaCagcagtaccgcagt	0.835985	0.772933	13.2202	12.2351	1	-0.98509	strong
General annotations	chr17	43809016	chr17:43809016:C:T	C	T	SNV	-12	8	MAFF	jaspar2018	MA0495.2	MA0495.2	taaaaccaatccactgagaCagcagtaccgcagtagagaa	0.764669	0.696147	10.1878	9.33111	1	-0.856649	strong
General annotations	chr17	43809016	chr17:43809016:C:T	C	T	SNV	-11	7	MAFK	jaspar2018	MA0496.2	MA0496.2	aaaaccaatccactgagaCagcagtaccgcagtagag	0.765232	0.700498	10.5994	9.74404	1	-0.855399	strong
General annotations	chr17	43809328	chr17:43809328:A:G	A	G	SNV	-4	7	ZNF384	jaspar2018	MA1125.1	MA1125.1	tgcaaaagtccAaaaaatatctc	0.968526	0.812964	12.0265	10.1202	1	-1.90629	strong
General annotations	chr17	43809328	chr17:43809328:A:G	A	G	SNV	-8	1	HINFP	jaspar2018	MA0131.1	MA0131.1	caaaagtccGaaaaatatc	0.752514	0.889437	7.58302	8.93152	1	1.3485	strong
General annotations	chr17	43825576	chr17:43825576:T:C	T	C	SNV	-8	10	REST	jaspar2018	MA0138.1	MA0138.1	ctccaaggagcgtctgtcCgtgtctctgggtcctgcc	0.684075	0.762162	11.9693	13.2948	1	1.32552	strong
General annotations	chr17	43825576	chr17:43825576:T:C	T	C	SNV	-9	11	REST	jaspar2018	MA0138.2	MA0138.2	cctccaaggagcgtctgtcCgtgtctctgggtcctgccct	0.664318	0.747132	13.6674	15.3172	1	1.64973	strong
General annotations	chr17	43904528	chr17:43904528:T:C	T	C	SNV	-4	9	MTF1	jaspar2018	MA0863.1	MA0863.1	agaaaagcagtagCgtctgcagagctc	0.723501	0.815035	13.0265	14.6512	1	1.62471	strong
General annotations	chr17	43904528	chr17:43904528:T:C	T	C	SNV	-12	1	SPI1	jaspar2018	MA0080.4	MA0080.4	agaaaagcagtagTgtctgcagagctc	0.789214	0.70202	16.1007	14.3304	1	-1.77032	strong
General annotations	chr17	43916509	chr17:43916509:A:G	A	G	SNV	-8	3	ELF4	jaspar2018	MA0641.1	MA0641.1	actgacttccaGctcagctgccc	0.761198	0.84656	11.4103	12.6746	1	1.26426	strong
General annotations	chr17	43916509	chr17:43916509:A:G	A	G	SNV	-5	13	PAX5	jaspar2018	MA0014.2	MA0014.2	actgccaactgacttccaGctcagctgcccacacttg	0.730621	0.82671	6.85959	7.73205	1	0.872459	strong
General annotations	chr17	43916509	chr17:43916509:A:G	A	G	SNV	-9	3	ELF3	jaspar2018	MA0640.1	MA0640.1	aactgacttccaGctcagctgccca	0.789054	0.847381	12.6009	13.5244	1	0.923479	strong
General annotations	chr17	43916509	chr17:43916509:A:G	A	G	SNV	-8	3	EHF	jaspar2018	MA0598.2	MA0598.2	actgacttccaGctcagctgccc	0.816898	0.870223	10.9396	11.6411	1	0.701475	strong
General annotations	chr17	43924803	chr17:43924803:A:G	A	G	SNV	-4	7	BHLHE23	jaspar2018	MA0817.1	MA0817.1	gctctctctgcAtatgctgttcc	0.925333	0.803961	12.7503	11.0866	1	-1.66378	strong
General annotations	chr17	43924803	chr17:43924803:A:G	A	G	SNV	-3	6	OLIG1	jaspar2018	MA0826.1	MA0826.1	tctctctgcAtatgctgtt	0.919686	0.794587	12.4245	10.74	1	-1.6845	strong
General annotations	chr17	43924803	chr17:43924803:A:G	A	G	SNV	-3	6	OLIG3	jaspar2018	MA0827.1	MA0827.1	tctctctgcAtatgctgtt	0.940778	0.832988	9.12088	8.08516	1	-1.03572	strong
General annotations	chr17	43924803	chr17:43924803:A:G	A	G	SNV	-3	6	OLIG2	jaspar2018	MA0678.1	MA0678.1	tctctctgcAtatgctgtt	0.929107	0.823997	10.6317	9.43708	1	-1.19462	strong
General annotations	chr17	43924803	chr17:43924803:A:G	A	G	SNV	-3	6	BHLHE22	jaspar2018	MA0818.1	MA0818.1	tctctctgcAtatgctgtt	0.95375	0.851773	11.1037	9.92454	1	-1.17912	strong
General annotations	chr17	43934896	chr17:43934896:T:A	T	A	SNV	-9	2	TCF7L1	jaspar2018	MA1421.1	MA1421.1	aacctttgtccTtttttgaatca	0.86257	0.750931	12.9465	11.2919	1	-1.65458	strong
General annotations	chr17	43934896	chr17:43934896:T:A	T	A	SNV	-14	2	NR1H2::RXRA	jaspar2018	MA0115.1	MA0115.1	ttcaaaacctttgtccTtttttgaatcaggttg	0.738047	0.699713	16.9461	16.0813	1	-0.864799	strong
General annotations	chr17	43935118	chr17:43935118:G:A	G	A	SNV	-4	7	CREB1	jaspar2018	MA0018.3	MA0018.3	ctgtgcctttgAtgtcatatcta	0.786066	0.925254	8.3282	9.76342	1	1.43523	strong
General annotations	chr17	43935118	chr17:43935118:G:A	G	A	SNV	-6	8	FOSL2::JUND(var.2)	jaspar2018	MA1145.1	MA1145.1	tgtctgtgcctttgAtgtcatatctaaga	0.756647	0.89367	8.68001	10.215	1	1.53497	strong
General annotations	chr17	43935118	chr17:43935118:G:A	G	A	SNV	-3	7	FOSL2::JUN(var.2)	jaspar2018	MA1131.1	MA1131.1	tgtgcctttgAtgtcatatct	0.788237	0.895877	9.0547	10.2699	1	1.21524	strong
General annotations	chr17	43935118	chr17:43935118:G:A	G	A	SNV	-9	5	LEF1	jaspar2018	MA0768.1	MA0768.1	tgtctgtgcctttgAtgtcatatctaaga	0.791796	0.908396	12.772	14.6224	1	1.85045	strong
General annotations	chr17	43935118	chr17:43935118:G:A	G	A	SNV	-6	5	TCF7L1	jaspar2018	MA1421.1	MA1421.1	ctgtgcctttgAtgtcatatcta	0.808739	0.895536	12.1486	13.435	1	1.28641	strong
General annotations	chr17	43935118	chr17:43935118:G:A	G	A	SNV	-4	7	JUN::JUNB(var.2)	jaspar2018	MA1133.1	MA1133.1	ctgtgcctttgAtgtcatatcta	0.782819	0.863995	7.08381	7.78606	1	0.702253	strong
General annotations	chr17	43935118	chr17:43935118:G:A	G	A	SNV	-8	5	TCF7L2	jaspar2018	MA0523.1	MA0523.1	gtctgtgcctttgAtgtcatatctaag	0.845617	0.995122	9.89915	11.6287	1	1.72956	strong
General annotations	chr17	43935118	chr17:43935118:G:A	G	A	SNV	-4	7	JDP2(var.2)	jaspar2018	MA0656.1	MA0656.1	ctgtgcctttgAtgtcatatcta	0.742645	0.862875	12.2361	14.2076	1	1.97153	strong
General annotations	chr17	43935118	chr17:43935118:G:A	G	A	SNV	-7	7	JUND(var.2)	jaspar2018	MA0492.1	MA0492.1	tgtctgtgcctttgAtgtcatatctaaga	0.783823	0.913358	10.2753	11.9612	1	1.68595	strong
General annotations	chr17	43935118	chr17:43935118:G:A	G	A	SNV	-6	6	JUN	jaspar2018	MA0488.1	MA0488.1	tctgtgcctttgAtgtcatatctaa	0.777069	0.925606	10.5095	12.508	1	1.99846	strong
General annotations	chr17	43949342	chr17:43949342:G:A	G	A	SNV	-8	10	RFX2	jaspar2018	MA0600.1	MA0600.1	ggtgagtgggacacccacGgcaactcctgaccctaaa	0.83825	0.793392	11.4392	10.8392	1	-0.600034	weak
General annotations	chr17	43949342	chr17:43949342:G:A	G	A	SNV	-6	13	RREB1	jaspar2018	MA0073.1	MA0073.1	tggtgagtgggacacccacAgcaactcctgaccctaaaa	0.771465	0.818306	10.1149	10.7051	1	0.590174	weak
General annotations	chr17	43956505	chr17:43956505:A:C	A	C	SNV	-9	11	REST	jaspar2018	MA0138.2	MA0138.2	agtagagattgggtttctcCatggtggtcaggctggtctt	0.651994	0.736561	13.4219	15.1066	1	1.68465	strong
General annotations	chr17	44001957	chr17:44001957:T:G	T	G	SNV	-8	3	TFAP2B	jaspar2018	MA0811.1	MA0811.1	cgcagcccctgGggaccctcagg	0.793876	0.93798	7.04295	8.2996	1	1.25665	strong
General annotations	chr17	44001957	chr17:44001957:T:G	T	G	SNV	-6	4	EBF1	jaspar2018	MA0154.2	MA0154.2	gcagcccctgGggaccctcag	0.837301	0.976191	9.49097	11.0584	1	1.56741	strong
General annotations	chr17	44001957	chr17:44001957:T:G	T	G	SNV	-8	3	TFAP2C	jaspar2018	MA0524.2	MA0524.2	cgcagcccctgGggaccctcagg	0.789535	0.925918	6.66331	7.79031	1	1.127	strong
General annotations	chr17	44001957	chr17:44001957:T:G	T	G	SNV	-8	5	EBF1	jaspar2018	MA0154.3	MA0154.3	cacgcagcccctgGggaccctcagggc	0.786924	0.913863	11.4768	13.3015	1	1.82474	strong
General annotations	chr17	44001957	chr17:44001957:T:G	T	G	SNV	-8	3	TFAP2A(var.2)	jaspar2018	MA0810.1	MA0810.1	cgcagcccctgGggaccctcagg	0.8116	0.959587	7.12285	8.40244	1	1.27959	strong
General annotations	chr17	44003446	chr17:44003446:A:G	A	G	SNV	-4	11	T	jaspar2018	MA0009.2	MA0009.2	gccatgtgtggtggcAcacatctgtaatccc	0.827222	0.724953	13.9381	12.2399	1	-1.69813	strong
General annotations	chr17	44003446	chr17:44003446:A:G	A	G	SNV	-6	13	TBX19	jaspar2018	MA0804.1	MA0804.1	attagccatgtgtggtggcAcacatctgtaatcccagct	0.845286	0.749668	12.5342	11.1588	1	-1.3754	strong
General annotations	chr17	44005413	chr17:44005413:A:G	A	G	SNV	-4	6	NFKB1	jaspar2018	MA0105.3	MA0105.3	gcactttggcAactccatctc	0.922254	0.782091	11.4203	9.69647	1	-1.72387	strong
General annotations	chr17	44010405	chr17:44010405:A:G	A	G	SNV	-8	7	E2F2	jaspar2018	MA0864.1	MA0864.1	gtgggccaagatcgcGccattgcactctagc	0.658644	0.750571	13.5889	15.4696	1	1.88075	strong
General annotations	chr17	44010405	chr17:44010405:A:G	A	G	SNV	-9	8	E2F3	jaspar2018	MA0469.2	MA0469.2	cagtgggccaagatcgcGccattgcactctagccc	0.70264	0.810142	13.1924	15.1893	1	1.99694	strong
General annotations	chr17	44010452	chr17:44010452:C:A	C	A	SNV	-7	4	ZNF384	jaspar2018	MA1125.1	MA1125.1	tctgtttcaaaAaaacaaacaaa	0.838804	0.979877	10.4369	12.1656	1	1.72873	strong
General annotations	chr17	44012096	chr17:44012096:A:G	A	G	SNV	-5	8	CTCFL	jaspar2018	MA1102.1	MA1102.1	gaactctgctctaGgaggcagtagcta	0.728283	0.867288	9.33777	11.0611	1	1.72335	strong
General annotations	chr17	44014137	chr17:44014137:G:T	G	T	SNV	-8	4	TFAP2C(var.3)	jaspar2018	MA0815.1	MA0815.1	gccttcccccaaGggcgtcattaac	0.926981	0.852423	11.7741	10.8367	1	-0.937477	strong
General annotations	chr17	44014137	chr17:44014137:G:T	G	T	SNV	-2	13	FOS::JUN(var.2)	jaspar2018	MA1126.1	MA1126.1	gaggccttcccccaaTggcgtcattaacgat	0.805456	0.907222	6.51662	7.28942	1	0.772804	strong
General annotations	chr17	44014137	chr17:44014137:G:T	G	T	SNV	-1	11	JUN	jaspar2018	MA0488.1	MA0488.1	gccttcccccaaTggcgtcattaac	0.774257	0.922855	10.4717	12.4709	1	1.99927	strong
General annotations	chr17	44014137	chr17:44014137:G:T	G	T	SNV	-3	10	ATF7	jaspar2018	MA0834.1	MA0834.1	ggccttcccccaaTggcgtcattaacg	0.756426	0.877625	12.2846	14.2439	1	1.95925	strong
General annotations	chr17	44014137	chr17:44014137:G:T	G	T	SNV	-1	8	FOSB::JUNB(var.2)	jaspar2018	MA1136.1	MA1136.1	ttcccccaaTggcgtcatt	0.755687	0.90616	6.98429	8.33184	1	1.34755	strong
General annotations	chr17	44014137	chr17:44014137:G:T	G	T	SNV	-3	7	YY2	jaspar2018	MA0748.1	MA0748.1	cttcccccaaTggcgtcatta	0.804655	0.944455	8.47819	9.91406	1	1.43588	strong
General annotations	chr17	44014137	chr17:44014137:G:T	G	T	SNV	-8	4	TFAP2B(var.3)	jaspar2018	MA0813.1	MA0813.1	gccttcccccaaGggcgtcattaac	0.933129	0.883999	11.6859	11.0766	1	-0.609326	weak
General annotations	chr17	44014137	chr17:44014137:G:T	G	T	SNV	-7	3	EBF1	jaspar2018	MA0154.2	MA0154.2	cttcccccaaGggcgtcatta	0.918281	0.764315	10.4049	8.6673	1	-1.73755	strong
General annotations	chr17	44014137	chr17:44014137:G:T	G	T	SNV	-8	4	TFAP2A(var.3)	jaspar2018	MA0872.1	MA0872.1	gccttcccccaaGggcgtcattaac	0.931403	0.868758	11.4941	10.7335	1	-0.760643	strong
General annotations	chr17	44014137	chr17:44014137:G:T	G	T	SNV	-1	9	FOSL2::JUN(var.2)	jaspar2018	MA1131.1	MA1131.1	cttcccccaaTggcgtcatta	0.744783	0.888217	8.56411	10.1835	1	1.61935	strong
General annotations	chr17	44014137	chr17:44014137:G:T	G	T	SNV	-3	10	BATF3	jaspar2018	MA0835.1	MA0835.1	ggccttcccccaaTggcgtcattaacg	0.68753	0.775439	15.2587	17.1936	1	1.93484	strong
General annotations	chr17	44014137	chr17:44014137:G:T	G	T	SNV	-1	8	FOSL1::JUN(var.2)	jaspar2018	MA1129.1	MA1129.1	ttcccccaaTggcgtcatt	0.739794	0.902133	6.20006	7.50271	1	1.30264	strong
General annotations	chr17	44014137	chr17:44014137:G:T	G	T	SNV	-2	9	JDP2(var.2)	jaspar2018	MA0656.1	MA0656.1	ccttcccccaaTggcgtcattaa	0.751799	0.872988	12.3862	14.3734	1	1.98726	strong
General annotations	chr17	44014137	chr17:44014137:G:T	G	T	SNV	-2	9	JUN::JUNB(var.2)	jaspar2018	MA1133.1	MA1133.1	ccttcccccaaTggcgtcattaa	0.773451	0.897145	7.00276	8.07284	1	1.07008	strong
General annotations	chr17	44014137	chr17:44014137:G:T	G	T	SNV	-1	9	FOSB::JUN	jaspar2018	MA1127.1	MA1127.1	cttcccccaaTggcgtcatta	0.738013	0.876976	8.28808	9.80321	1	1.51513	strong
General annotations	chr17	44014137	chr17:44014137:G:T	G	T	SNV	-7	4	TFAP2C	jaspar2018	MA0524.2	MA0524.2	ccttcccccaaGggcgtcattaa	0.922176	0.872653	7.75938	7.35016	1	-0.409227	weak
General annotations	chr17	44014137	chr17:44014137:G:T	G	T	SNV	-2	12	JUND(var.2)	jaspar2018	MA0492.1	MA0492.1	aggccttcccccaaTggcgtcattaacga	0.749253	0.902881	9.82531	11.8248	1	1.99953	strong
General annotations	chr17	44039008	chr17:44039008:G:A	G	A	SNV	-12	2	TP53	jaspar2018	MA0106.2	MA0106.2	tctcctgttcagtcAtgccctcaccgtta	0.773339	0.836196	10.9159	11.7869	1	0.871013	strong
General annotations	chr17	44039008	chr17:44039008:G:A	G	A	SNV	-13	4	TP73	jaspar2018	MA0861.1	MA0861.1	ccctctcctgttcagtcAtgccctcaccgttaaag	0.809042	0.848351	11.8515	12.4182	1	0.566767	weak
General annotations	chr17	44039008	chr17:44039008:G:A	G	A	SNV	-12	7	TP53	jaspar2018	MA0106.1	MA0106.1	gtccctctcctgttcagtcAtgccctcaccgttaaagag	0.630514	0.717858	11.9216	13.5121	1	1.59052	strong
General annotations	chr17	44060248	chr17:44060248:G:A	G	A	SNV	-7	4	ELF1	jaspar2018	MA0473.2	MA0473.2	ttgagagttccGggccggcagag	0.861348	0.744938	12.9519	11.2191	1	-1.73279	strong
General annotations	chr17	44060775	chr17:44060775:C:T	C	T	SNV	-1	13	ZIC3	jaspar2018	MA0697.1	MA0697.1	ccaggaggggccgcCgctgaagggggcag	0.832759	0.751452	12.3882	11.1951	1	-1.19315	strong
General annotations	chr17	44060775	chr17:44060775:C:T	C	T	SNV	1	13	ZIC1	jaspar2018	MA0696.1	MA0696.1	caggaggggccgcCgctgaagggggca	0.802256	0.719071	13.4028	12.0242	1	-1.37864	strong
General annotations	chr17	44061278	chr17:44061278:C:T	C	T	SNV	-7	4	NHLH1	jaspar2018	MA0048.1	MA0048.1	agcccgtcagcTgggtccctcaa	0.762108	0.892035	9.09776	10.6242	1	1.52645	strong
General annotations	chr17	44061898	chr17:44061898:T:C	T	C	SNV	-6	4	USF2	jaspar2018	MA0526.1	MA0526.1	acacagcaggTgacacacaca	0.953524	0.789581	11.6826	9.68366	1	-1.99892	strong
General annotations	chr17	44061898	chr17:44061898:T:C	T	C	SNV	-8	4	ASCL1	jaspar2018	MA1100.1	MA1100.1	acacacagcaggTgacacacacagc	0.88528	0.741857	10.6835	8.97801	1	-1.70548	strong
General annotations	chr17	44061898	chr17:44061898:T:C	T	C	SNV	-6	4	USF1	jaspar2018	MA0093.2	MA0093.2	acacagcaggTgacacacaca	0.940449	0.773272	11.3167	9.31762	1	-1.9991	strong
General annotations	chr17	44061898	chr17:44061898:T:C	T	C	SNV	-7	3	ZEB1	jaspar2018	MA0103.3	MA0103.3	acacagcaggTgacacacaca	0.997471	0.817121	10.4167	8.54838	1	-1.86836	strong
General annotations	chr17	44075110	chr17:44075110:A:T	A	T	SNV	-3	9	SMAD2::SMAD3::SMAD4	jaspar2018	MA0513.1	MA0513.1	tttgagcaacagTgcgagactctgt	0.831933	0.908593	10.0265	10.9331	1	0.906609	strong
General annotations	chr17	44088772	chr17:44088772:C:A	C	A	SNV	-5	11	ZNF410	jaspar2018	MA0752.1	MA0752.1	tgtctcaaaaaacaatCatataataattttaaa	0.754355	0.687075	17.6297	16.0646	1	-1.56504	strong
General annotations	chr17	44088772	chr17:44088772:C:A	C	A	SNV	-1	9	PROP1	jaspar2018	MA0715.1	MA0715.1	aaaaaacaatAatataataat	0.733889	0.867446	10.1054	11.922	1	1.81656	strong
General annotations	chr17	44088772	chr17:44088772:C:A	C	A	SNV	-11	2	ONECUT3	jaspar2018	MA0757.1	MA0757.1	ctcaaaaaacaatAatataataatttt	0.798782	0.881249	12.3553	13.611	1	1.25572	strong
General annotations	chr17	44088772	chr17:44088772:C:A	C	A	SNV	-1	9	PHOX2A	jaspar2018	MA0713.1	MA0713.1	aaaaaacaatAatataataat	0.815662	0.896059	8.47585	9.29388	1	0.818026	strong
General annotations	chr17	44088772	chr17:44088772:C:A	C	A	SNV	-8	3	PBX1	jaspar2018	MA0070.1	MA0070.1	caaaaaacaatCatataataatt	0.880337	0.731091	9.71344	8.10523	1	-1.60822	strong
General annotations	chr17	44088772	chr17:44088772:C:A	C	A	SNV	-10	2	DUXA	jaspar2018	MA0884.1	MA0884.1	tcaaaaaacaatCatataataattt	0.920424	0.854543	9.92391	9.22609	1	-0.697821	weak
General annotations	chr17	44088772	chr17:44088772:C:A	C	A	SNV	-9	1	DUX4	jaspar2018	MA0468.1	MA0468.1	aaaaaacaatCatataataat	0.935887	0.847926	12.7377	11.5443	1	-1.19343	strong
General annotations	chr17	44108100	chr17:44108100:C:T	C	T	SNV	-10	9	RREB1	jaspar2018	MA0073.1	MA0073.1	aatattccaagtggaaggaTgggttgtgggtgtgtacat	0.699142	0.812906	9.20373	10.6371	1	1.43335	strong
General annotations	chr17	44108202	chr17:44108202:A:G	A	G	SNV	-9	5	PRDM1	jaspar2018	MA0508.1	MA0508.1	ggttactgcagtgaAagagtcaaaacaga	0.861422	0.765951	11.4004	10.1646	1	-1.23588	strong
General annotations	chr17	44134391	chr17:44134391:G:T	G	T	SNV	-1	8	SMAD3	jaspar2018	MA0795.1	MA0795.1	ggtcatcccGtctagaaaa	0.875477	0.751641	12.9712	11.1483	1	-1.8229	strong
General annotations	chr17	44134391	chr17:44134391:G:T	G	T	SNV	1	12	HSF2	jaspar2018	MA0770.1	MA0770.1	tacggtcatcccTtctagaaaaatt	0.772827	0.855341	12.2513	13.5457	1	1.29431	strong
General annotations	chr17	44139083	chr17:44139083:G:C	G	C	SNV	-5	15	ZNF263	jaspar2018	MA0528.1	MA0528.1	cagagttgtagaggccttaCactattatctcctccaggat	0.733352	0.77525	8.36163	8.81974	1	0.458103	weak
General annotations	chr17	44165435	chr17:44165435:C:T	C	T	SNV	-7	13	MAFF	jaspar2018	MA0495.2	MA0495.2	cttttccttcgccatgtccTgagtcagagccaggatcatg	0.681638	0.774199	9.14973	10.3069	1	1.15717	strong
General annotations	chr17	44165435	chr17:44165435:C:T	C	T	SNV	-3	9	FOSL1::JUN	jaspar2018	MA1128.1	MA1128.1	ttcgccatgtccTgagtcagagcca	0.785626	0.951635	8.61786	10.4136	1	1.79569	strong
General annotations	chr17	44165435	chr17:44165435:C:T	C	T	SNV	-1	9	FOSL2	jaspar2018	MA0478.1	MA0478.1	cgccatgtccTgagtcagagc	0.793869	0.952431	10.0535	12.0509	1	1.99739	strong
General annotations	chr17	44165435	chr17:44165435:C:T	C	T	SNV	1	10	BATF::JUN	jaspar2018	MA0462.1	MA0462.1	cgccatgtccTgagtcagagc	0.786139	0.933019	9.60486	11.3927	1	1.78786	strong
General annotations	chr17	44165435	chr17:44165435:C:T	C	T	SNV	-6	12	MAFK	jaspar2018	MA0496.2	MA0496.2	ttttccttcgccatgtccTgagtcagagccaggatca	0.68665	0.769425	9.56105	10.6548	1	1.0938	strong
General annotations	chr17	44165435	chr17:44165435:C:T	C	T	SNV	-7	7	MAF::NFE2	jaspar2018	MA0501.1	MA0501.1	ccttcgccatgtccTgagtcagagccagg	0.767495	0.844483	12.1502	13.353	1	1.20281	strong
General annotations	chr17	44165435	chr17:44165435:C:T	C	T	SNV	-2	8	JUND	jaspar2018	MA0491.1	MA0491.1	cgccatgtccTgagtcagagc	0.772232	0.920414	10.4457	12.4453	1	1.99959	strong
General annotations	chr17	44165435	chr17:44165435:C:T	C	T	SNV	-1	12	JUN(var.2)	jaspar2018	MA0489.1	MA0489.1	cttcgccatgtccTgagtcagagccag	0.794318	0.956382	9.91552	11.9142	1	1.99866	strong
General annotations	chr17	44165435	chr17:44165435:C:T	C	T	SNV	-5	8	BACH2	jaspar2018	MA1101.1	MA1101.1	cttcgccatgtccTgagtcagagccag	0.786204	0.909228	10.3617	11.9417	1	1.57997	strong
General annotations	chr17	44165435	chr17:44165435:C:T	C	T	SNV	-2	8	FOS	jaspar2018	MA0476.1	MA0476.1	cgccatgtccTgagtcagagc	0.78915	0.948144	9.97189	11.9714	1	1.99947	strong
General annotations	chr17	44165435	chr17:44165435:C:T	C	T	SNV	-1	9	JUNB	jaspar2018	MA0490.1	MA0490.1	cgccatgtccTgagtcagagc	0.800803	0.959142	10.1523	12.1514	1	1.99911	strong
General annotations	chr17	44165435	chr17:44165435:C:T	C	T	SNV	-3	9	FOSL1::JUNB	jaspar2018	MA1137.1	MA1137.1	ttcgccatgtccTgagtcagagcca	0.781642	0.947522	5.9204	7.12543	1	1.20503	strong
General annotations	chr17	44165435	chr17:44165435:C:T	C	T	SNV	-3	9	FOS::JUND	jaspar2018	MA1141.1	MA1141.1	ttcgccatgtccTgagtcagagcca	0.783208	0.947652	9.49346	11.467	1	1.97354	strong
General annotations	chr17	44165435	chr17:44165435:C:T	C	T	SNV	-2	8	FOSL1	jaspar2018	MA0477.1	MA0477.1	cgccatgtccTgagtcagagc	0.809105	0.962527	10.5765	12.5739	1	1.99737	strong
General annotations	chr17	44165435	chr17:44165435:C:T	C	T	SNV	-1	8	FOSL1::JUND	jaspar2018	MA1142.1	MA1142.1	gccatgtccTgagtcagag	0.730658	0.956763	4.34999	5.63251	1	1.28252	strong
General annotations	chr17	44165435	chr17:44165435:C:T	C	T	SNV	-1	8	FOSB::JUNB	jaspar2018	MA1135.1	MA1135.1	gccatgtccTgagtcagag	0.775072	0.947156	8.9115	10.8726	1	1.96111	strong
General annotations	chr17	44165435	chr17:44165435:C:T	C	T	SNV	-3	8	FOSL2::JUN	jaspar2018	MA1130.1	MA1130.1	tcgccatgtccTgagtcagagcc	0.775627	0.955758	8.49311	10.4418	1	1.94873	strong
General annotations	chr17	44165435	chr17:44165435:C:T	C	T	SNV	-1	8	FOS::JUN	jaspar2018	MA0099.3	MA0099.3	gccatgtccTgagtcagag	0.768603	0.9495	8.04857	9.91648	1	1.86791	strong
General annotations	chr17	44165435	chr17:44165435:C:T	C	T	SNV	-1	8	JUN::JUNB	jaspar2018	MA1132.1	MA1132.1	gccatgtccTgagtcagag	0.775711	0.949903	6.38864	7.78064	1	1.392	strong
General annotations	chr17	44165803	chr17:44165803:T:C	T	C	SNV	-2	6	POU3F4	jaspar2018	MA0789.1	MA0789.1	cagctttaTgaaaattt	0.935947	0.782315	11.3706	9.52115	1	-1.84945	strong
General annotations	chr17	44165803	chr17:44165803:T:C	T	C	SNV	-3	7	POU5F1	jaspar2018	MA1115.1	MA1115.1	aacagctttaTgaaaattttg	0.918934	0.720647	8.39741	6.63636	1	-1.76105	strong
General annotations	chr17	44165803	chr17:44165803:T:C	T	C	SNV	-3	9	POU2F2	jaspar2018	MA0507.1	MA0507.1	tcaacagctttaTgaaaattttgaa	0.91237	0.778213	12.7783	10.9086	1	-1.86967	strong
General annotations	chr17	44165803	chr17:44165803:T:C	T	C	SNV	-4	9	POU1F1	jaspar2018	MA0784.1	MA0784.1	ttcaacagctttaTgaaaattttgaag	0.885396	0.771477	11.2946	9.88224	1	-1.41233	strong
General annotations	chr17	44165803	chr17:44165803:T:C	T	C	SNV	-6	4	HOXC11	jaspar2018	MA0651.1	MA0651.1	aacagctttaCgaaaattttg	0.858693	0.931607	9.66249	10.4746	1	0.812081	strong
General annotations	chr17	44165803	chr17:44165803:T:C	T	C	SNV	-6	4	HOXD12	jaspar2018	MA0873.1	MA0873.1	aacagctttaCgaaaattttg	0.833764	0.915968	10.6695	11.7159	1	1.04643	strong
General annotations	chr17	44165803	chr17:44165803:T:C	T	C	SNV	-4	7	POU2F1	jaspar2018	MA0785.1	MA0785.1	caacagctttaTgaaaattttga	0.94697	0.814932	9.71194	8.38502	1	-1.32692	strong
General annotations	chr17	44165803	chr17:44165803:T:C	T	C	SNV	-6	4	HOXC12	jaspar2018	MA0906.1	MA0906.1	aacagctttaCgaaaattttg	0.798705	0.900606	10.5306	11.8638	1	1.33317	strong
General annotations	chr17	44165803	chr17:44165803:T:C	T	C	SNV	-3	8	POU3F2	jaspar2018	MA0787.1	MA0787.1	caacagctttaTgaaaattttga	0.952545	0.823116	11.3085	9.79929	1	-1.50918	strong
General annotations	chr17	44165803	chr17:44165803:T:C	T	C	SNV	-3	8	POU3F1	jaspar2018	MA0786.1	MA0786.1	caacagctttaTgaaaattttga	0.967387	0.80816	9.67194	8.11855	1	-1.55339	strong
General annotations	chr17	44165803	chr17:44165803:T:C	T	C	SNV	-2	6	POU5F1B	jaspar2018	MA0792.1	MA0792.1	cagctttaTgaaaattt	0.95612	0.802346	8.58145	7.22804	1	-1.35342	strong
General annotations	chr17	44165803	chr17:44165803:T:C	T	C	SNV	-4	8	POU3F3	jaspar2018	MA0788.1	MA0788.1	tcaacagctttaTgaaaattttgaa	0.938711	0.82321	10.45	9.19634	1	-1.2537	strong
General annotations	chr17	44165803	chr17:44165803:T:C	T	C	SNV	-6	3	HOXD11	jaspar2018	MA0908.1	MA0908.1	acagctttaCgaaaatttt	0.876167	0.937468	9.44863	10.1053	1	0.656645	weak
General annotations	chr17	44166311	chr17:44166311:C:T	C	T	SNV	-4	9	FOXK1	jaspar2018	MA0852.2	MA0852.2	tgtgaaatttcaaTaaacatgtttcag	0.788319	0.91158	8.13499	9.37645	1	1.24146	strong
General annotations	chr17	44166311	chr17:44166311:C:T	C	T	SNV	-4	4	CDX1	jaspar2018	MA0878.1	MA0878.1	aatttcaaTaaacatgt	0.712911	0.970009	5.51763	7.46203	1	1.94439	strong
General annotations	chr17	44166311	chr17:44166311:C:T	C	T	SNV	-4	5	HOXA13	jaspar2018	MA0650.1	MA0650.1	aaatttcaaTaaacatgtt	0.727963	0.932655	7.12897	9.10047	1	1.9715	strong
General annotations	chr17	44166311	chr17:44166311:C:T	C	T	SNV	-3	7	FOXK2	jaspar2018	MA1103.1	MA1103.1	gaaatttcaaTaaacatgttt	0.788719	0.961752	7.57871	9.20658	1	1.62787	strong
General annotations	chr17	44166311	chr17:44166311:C:T	C	T	SNV	-3	7	FOXP2	jaspar2018	MA0593.1	MA0593.1	gaaatttcaaTaaacatgttt	0.811794	0.928297	10.3294	11.8035	1	1.47408	strong
General annotations	chr17	44166311	chr17:44166311:C:T	C	T	SNV	-1	6	FOXG1	jaspar2018	MA0613.1	MA0613.1	atttcaaTaaacatg	0.818156	0.973008	10.3129	12.2616	1	1.94869	strong
General annotations	chr17	44167101	chr17:44167101:T:C	T	C	SNV	-9	1	CEBPB	jaspar2018	MA0466.1	MA0466.1	acttgagcaaTagctctgcac	0.907722	0.858908	10.7122	10.1397	1	-0.572426	weak
General annotations	chr17	44167101	chr17:44167101:T:C	T	C	SNV	-6	6	SCRT2	jaspar2018	MA0744.1	MA0744.1	taacttgagcaaCagctctgcactc	0.736562	0.848549	12.2931	14.147	1	1.85384	strong
General annotations	chr17	44167464	chr17:44167464:G:A	G	A	SNV	-8	9	SRF	jaspar2018	MA0083.2	MA0083.2	atgactggtgtcctcctAacatggaaatctacaca	0.833979	0.865634	10.8614	11.2659	1	0.404528	weak
General annotations	chr17	44192946	chr17:44192946:C:T	C	T	SNV	-10	5	SRF	jaspar2018	MA0083.3	MA0083.3	tacatgatgcatataTgggttttcagtgaac	0.771718	0.810998	14.812	15.5561	1	0.744063	strong
General annotations	chr17	44192946	chr17:44192946:C:T	C	T	SNV	-7	4	SRF	jaspar2018	MA0083.1	MA0083.1	tgatgcatataTgggttttcagt	0.809015	0.85146	12.2517	12.8868	1	0.635129	weak
General annotations	chr17	44201667	chr17:44201667:G:A	G	A	SNV	-8	2	SOX10	jaspar2018	MA0442.2	MA0442.2	aaacaacaaaGccaggatgtc	0.997874	0.829107	10.5873	8.8161	1	-1.77117	strong
General annotations	chr17	44201667	chr17:44201667:G:A	G	A	SNV	-10	1	TCF7L1	jaspar2018	MA1421.1	MA1421.1	gaaacaacaaaGccaggatgtca	0.838051	0.745758	12.583	11.2152	1	-1.36785	strong
General annotations	chr17	44201680	chr17:44201680:A:C	A	C	SNV	-2	9	TAL1::TCF3	jaspar2018	MA0091.1	MA0091.1	caggatgtcagAacatctgttga	0.992457	0.889616	10.9779	9.85431	1	-1.12357	strong
General annotations	chr17	44201680	chr17:44201680:A:C	A	C	SNV	1	9	MSC	jaspar2018	MA0665.1	MA0665.1	ggatgtcagAacatctgtt	0.912332	0.861367	11.8317	11.1747	1	-0.656934	weak
General annotations	chr17	44201680	chr17:44201680:A:C	A	C	SNV	1	9	MYF6	jaspar2018	MA0667.1	MA0667.1	ggatgtcagAacatctgtt	0.975528	0.902534	12.8873	11.9278	1	-0.959466	strong
General annotations	chr17	44201680	chr17:44201680:A:C	A	C	SNV	-5	5	NRL	jaspar2018	MA0842.1	MA0842.1	aggatgtcagCacatctgttg	0.715069	0.997145	4.8919	6.75933	1	1.86743	strong
General annotations	chr17	44201680	chr17:44201680:A:C	A	C	SNV	-9	5	MAFK	jaspar2018	MA0496.1	MA0496.1	agccaggatgtcagCacatctgttgacag	0.788991	0.955349	9.58919	11.5781	1	1.98892	strong
General annotations	chr17	44201680	chr17:44201680:A:C	A	C	SNV	-10	7	MAFF	jaspar2018	MA0495.1	MA0495.1	caaagccaggatgtcagCacatctgttgacagcat	0.812655	0.920656	9.51152	10.7395	1	1.22802	strong
General annotations	chr17	44216226	chr17:44216226:A:G	A	G	SNV	-2	15	RARA	jaspar2018	MA0729.1	MA0729.1	ttcacaatattaggagaGgtcatgaagtaacatac	0.652849	0.729782	16.8925	18.8786	1	1.98613	strong
General annotations	chr17	44216226	chr17:44216226:A:G	A	G	SNV	-4	8	NR2F1	jaspar2018	MA0017.2	MA0017.2	aatattaggagaGgtcatgaagtaa	0.7753	0.941059	9.38409	11.3539	1	1.96977	strong
General annotations	chr17	44222460	chr17:44222460:T:G	T	G	SNV	-4	3	GMEB2	jaspar2018	MA0862.1	MA0862.1	gtactacGtaagttc	0.775075	0.987141	6.76366	8.59154	1	1.82788	strong
General annotations	chr17	44241664	chr17:44241664:T:C	T	C	SNV	-10	7	EWSR1-FLI1	jaspar2018	MA0149.1	MA0149.1	cctgatgcctaagttccTttcttcagaatcccaca	0.716633	0.663371	22.151	20.5123	1	-1.63869	strong
General annotations	chr17	44319369	chr17:44319369:T:C	T	C	SNV	-8	4	KLF9	jaspar2018	MA1107.1	MA1107.1	caatagccactcCccttctcctttt	0.789276	0.893984	9.20788	10.3981	1	1.19022	strong
General annotations	chr17	44319369	chr17:44319369:T:C	T	C	SNV	-7	3	SP3	jaspar2018	MA0746.1	MA0746.1	atagccactcCccttctcctt	0.770484	0.963944	6.60148	8.20646	1	1.60499	strong
General annotations	chr17	44319369	chr17:44319369:T:C	T	C	SNV	-9	8	KLF13	jaspar2018	MA0657.1	MA0657.1	atgttcaatagccactcCccttctccttttctaat	0.709258	0.820514	12.7556	14.7213	1	1.96574	strong
General annotations	chr17	44319369	chr17:44319369:T:C	T	C	SNV	-7	2	KLF5	jaspar2018	MA0599.1	MA0599.1	tagccactcCccttctcct	0.783196	0.957817	8.99957	10.9985	1	1.99891	strong
General annotations	chr17	44319369	chr17:44319369:T:C	T	C	SNV	-7	4	SP8	jaspar2018	MA0747.1	MA0747.1	aatagccactcCccttctccttt	0.755877	0.934576	7.35819	9.06147	1	1.70328	strong
General annotations	chr17	44319369	chr17:44319369:T:C	T	C	SNV	-10	6	SP4	jaspar2018	MA0685.1	MA0685.1	tgttcaatagccactcCccttctccttttctaa	0.735328	0.849265	12.9097	14.8927	1	1.98294	strong
General annotations	chr17	44319369	chr17:44319369:T:C	T	C	SNV	-7	3	KLF16	jaspar2018	MA0741.1	MA0741.1	atagccactcCccttctcctt	0.751323	0.92201	8.599	10.5252	1	1.92621	strong
General annotations	chr17	46411500	chr17:46411500:A:G	A	G	SNV	-9	4	EBF1	jaspar2018	MA0154.3	MA0154.3	ctgataccccaagGgaccctgacacct	0.796242	0.893081	11.6107	13.0028	1	1.39206	strong
General annotations	chr17	46411500	chr17:46411500:A:G	A	G	SNV	-8	2	EBF1	jaspar2018	MA0154.2	MA0154.2	ataccccaagGgaccctgaca	0.897396	0.948367	10.1692	10.7444	1	0.575224	weak
General annotations	chr17	46426468	chr17:46426468:A:G	A	G	SNV	-6	13	TBX19	jaspar2018	MA0804.1	MA0804.1	catataaatatacactcccAtgtaattgaaatgattaca	0.822811	0.755882	12.2109	11.2482	1	-0.962722	strong
General annotations	chr17	46447307	chr17:46447307:T:A	T	A	SNV	-5	9	HNF1A	jaspar2018	MA0046.2	MA0046.2	ctattctaaaataaAtcagtgactcagtc	0.752854	0.823484	10.542	11.5159	1	0.973867	strong
General annotations	chr17	46447307	chr17:46447307:T:A	T	A	SNV	-4	8	HNF1B	jaspar2018	MA0153.2	MA0153.2	attctaaaataaAtcagtgactcag	0.740645	0.807858	10.7791	11.7427	1	0.963651	strong
General annotations	chr17	46447307	chr17:46447307:T:A	T	A	SNV	-8	4	DUXA	jaspar2018	MA0884.1	MA0884.1	attctaaaataaAtcagtgactcag	0.780179	0.921372	8.43842	9.93395	1	1.49553	strong
General annotations	chr17	46447307	chr17:46447307:T:A	T	A	SNV	-7	3	DUX4	jaspar2018	MA0468.1	MA0468.1	tctaaaataaAtcagtgactc	0.792585	0.939963	10.7934	12.793	1	1.99958	strong
General annotations	chr18	21400028	chr18:21400028:G:T	G	T	SNV	-2	8	NFKB1	jaspar2018	MA0105.2	MA0105.2	ccagtctcagGgagccccctg	0.890034	0.774777	10.2499	8.95185	1	-1.29802	strong
General annotations	chr18	21425936	chr18:21425936:G:A	G	A	SNV	-9	-1	RORA	jaspar2018	MA0071.1	MA0071.1	acataggtcAacttttttg	0.789233	0.954003	8.30146	9.99926	1	1.6978	strong
General annotations	chr18	21425936	chr18:21425936:G:A	G	A	SNV	-9	1	RORB	jaspar2018	MA1150.1	MA1150.1	cacataggtcAacttttttgg	0.787489	0.946687	5.86038	7.00524	1	1.14486	strong
General annotations	chr18	21425936	chr18:21425936:G:A	G	A	SNV	-11	-1	RORC	jaspar2018	MA1151.1	MA1151.1	acacataggtcAacttttttggt	0.859128	0.941884	6.82642	7.4688	1	0.642373	weak
General annotations	chr18	21425936	chr18:21425936:G:A	G	A	SNV	-12	1	RORA(var.2)	jaspar2018	MA0072.1	MA0072.1	atacacataggtcAacttttttggtaa	0.80789	0.933154	11.604	13.3796	1	1.77559	strong
General annotations	chr18	21430162	chr18:21430162:C:T	C	T	SNV	-8	6	ZSCAN4	jaspar2018	MA1155.1	MA1155.1	caaatcatcacaaaCtgcaaagctgaaaa	0.824526	0.72513	16.1264	14.1955	1	-1.93088	strong
General annotations	chr18	21432449	chr18:21432449:A:C	A	C	SNV	-9	11	IRF1	jaspar2018	MA0050.2	MA0050.2	gttccttgtgaggttttttCgctttcccttaagtgttatt	0.829735	0.925876	12.8187	14.2684	1	1.44968	strong
General annotations	chr18	21432449	chr18:21432449:A:C	A	C	SNV	-6	7	STAT1	jaspar2018	MA0137.1	MA0137.1	tgtgaggttttttCgctttcccttaag	0.739266	0.859036	9.85891	11.4083	1	1.54944	strong
General annotations	chr18	21432449	chr18:21432449:A:C	A	C	SNV	-7	7	STAT1::STAT2	jaspar2018	MA0517.1	MA0517.1	ttgtgaggttttttCgctttcccttaagt	0.795394	0.878309	11.4268	12.5985	1	1.17168	strong
General annotations	chr18	21432449	chr18:21432449:A:C	A	C	SNV	-10	7	IRF2	jaspar2018	MA0051.1	MA0051.1	tccttgtgaggttttttCgctttcccttaagtgtt	0.818759	0.929229	11.2736	12.7416	1	1.46801	strong
General annotations	chr18	21432449	chr18:21432449:A:C	A	C	SNV	-5	8	IRF7	jaspar2018	MA0772.1	MA0772.1	tgtgaggttttttCgctttcccttaag	0.81258	0.915891	13.0086	14.6417	1	1.63318	strong
General annotations	chr18	21432449	chr18:21432449:A:C	A	C	SNV	-5	8	IRF8	jaspar2018	MA0652.1	MA0652.1	tgtgaggttttttCgctttcccttaag	0.705272	0.79899	15.0588	17.057	1	1.99814	strong
General annotations	chr18	21432449	chr18:21432449:A:C	A	C	SNV	-5	6	IRF1	jaspar2018	MA0050.1	MA0050.1	tgaggttttttCgctttccctta	0.841016	0.934197	9.98425	11.0671	1	1.08288	strong
General annotations	chr18	21432449	chr18:21432449:A:C	A	C	SNV	-6	8	IRF4	jaspar2018	MA1419.1	MA1419.1	ttgtgaggttttttCgctttcccttaagt	0.69141	0.781828	15.2102	17.1902	1	1.97996	strong
General annotations	chr18	21432449	chr18:21432449:A:C	A	C	SNV	-5	9	IRF9	jaspar2018	MA0653.1	MA0653.1	ttgtgaggttttttCgctttcccttaagt	0.69283	0.777117	16.3753	18.3595	1	1.98422	strong
General annotations	chr18	21432449	chr18:21432449:A:C	A	C	SNV	-6	14	IRF3	jaspar2018	MA1418.1	MA1418.1	gttccttgtgaggttttttCgctttcccttaagtgttatt	0.778743	0.866277	16.773	18.6321	1	1.85909	strong
General annotations	chr18	21432450	chr18:21432450:G:C	G	C	SNV	-7	13	IRF3	jaspar2018	MA1418.1	MA1418.1	ttccttgtgaggttttttaGctttcccttaagtgttattt	0.778743	0.755612	16.773	16.2817	1	-0.491272	weak
General annotations	chr18	21432450	chr18:21432450:G:C	G	C	SNV	-4	13	PPARA::RXRA	jaspar2018	MA1148.1	MA1148.1	ccttgtgaggttttttaCctttcccttaagtgtta	0.748413	0.84133	7.07888	7.91126	1	0.832373	strong
General annotations	chr18	21433196	chr18:21433196:T:A	T	A	SNV	1	14	HNF4G	jaspar2018	MA0484.1	MA0484.1	ctctaggttaaaacTggactttgatatga	0.926881	0.888744	10.2733	9.85693	1	-0.416318	weak
General annotations	chr18	21433196	chr18:21433196:T:A	T	A	SNV	-5	10	SOX8	jaspar2018	MA0868.1	MA0868.1	gctctaggttaaaacTggactttgatatgag	0.772814	0.701865	21.6179	19.6392	1	-1.97866	strong
General annotations	chr18	21433196	chr18:21433196:T:A	T	A	SNV	-1	13	HNF4A	jaspar2018	MA0114.2	MA0114.2	ctctaggttaaaacTggactttgatatga	0.929776	0.870006	10.8084	10.125	1	-0.683368	weak
General annotations	chr18	21434775	chr18:21434775:G:A	G	A	SNV	-12	3	SIX2	jaspar2018	MA1119.1	MA1119.1	acacgatgaaacctcAactctcctaaaaaaa	0.716378	0.861862	8.03915	9.59395	1	1.5548	strong
General annotations	chr18	21434775	chr18:21434775:G:A	G	A	SNV	-10	4	IRF4	jaspar2018	MA1419.1	MA1419.1	cacgatgaaacctcAactctcctaaaaaa	0.678826	0.760938	14.9347	16.7328	1	1.79808	strong
General annotations	chr18	21436412	chr18:21436412:G:T	G	T	SNV	-6	6	DUXA	jaspar2018	MA0884.1	MA0884.1	tcccacagaagaTaatcagtgtgta	0.906486	0.949059	9.77628	10.2272	1	0.450939	weak
General annotations	chr18	21437721	chr18:21437721:A:G	A	G	SNV	-7	6	E2F7	jaspar2018	MA0758.1	MA0758.1	actggctttgcacGccaattagtccac	0.668611	0.752402	15.5928	17.5413	1	1.94845	strong
General annotations	chr18	21437721	chr18:21437721:A:G	A	G	SNV	1	8	VENTX	jaspar2018	MA0724.1	MA0724.1	ctttgcacAccaattag	0.987787	0.938569	9.97806	9.48431	1	-0.493746	weak
General annotations	chr19	17399105	chr19:17399105:T:C	T	C	SNV	-10	9	TP53	jaspar2018	MA0106.1	MA0106.1	gatcattgtaaggtcatgtCggggctgggtgtcacgctt	0.681172	0.737177	12.8441	13.8639	1	1.01982	strong
General annotations	chr19	17399153	chr19:17399153:C:T	C	T	SNV	-4	6	E2F1	jaspar2018	MA0024.2	MA0024.2	gaggctgaggCgggagcatag	0.969856	0.789625	10.7074	8.71883	1	-1.98858	strong
General annotations	chr19	17399153	chr19:17399153:C:T	C	T	SNV	-9	5	SP2	jaspar2018	MA0516.1	MA0516.1	ttgggaggctgaggCgggagcatagcatg	0.919905	0.864601	10.6711	10.0392	1	-0.631946	weak
General annotations	chr19	17399153	chr19:17399153:C:T	C	T	SNV	-3	7	E2F6	jaspar2018	MA0471.1	MA0471.1	gaggctgaggCgggagcatag	0.967736	0.915541	11.5726	10.9506	1	-0.622085	weak
General annotations	chr19	17399153	chr19:17399153:C:T	C	T	SNV	-4	9	MTF1	jaspar2018	MA0863.1	MA0863.1	tgggaggctgaggCgggagcatagcat	0.773824	0.682289	13.9197	12.295	1	-1.62471	strong
General annotations	chr19	17399153	chr19:17399153:C:T	C	T	SNV	-3	7	E2F4	jaspar2018	MA0470.1	MA0470.1	gaggctgaggCgggagcatag	0.961282	0.793501	11.4628	9.46956	1	-1.99322	strong
General annotations	chr19	17399153	chr19:17399153:C:T	C	T	SNV	-3	4	TBX15	jaspar2018	MA0803.1	MA0803.1	gctgaggTgggagca	0.769255	0.894597	9.7547	11.333	1	1.5783	strong
General annotations	chr2	111868010	chr2:111868010:C:A	C	A	SNV	-16	1	GATA1::TAL1	jaspar2018	MA0140.2	MA0140.2	tatgcaccacaaggataAatgggaccatgcaaatt	0.863446	0.916795	11.1123	11.7894	1	0.677074	weak
General annotations	chr2	111868010	chr2:111868010:C:A	C	A	SNV	-7	3	DMRT3	jaspar2018	MA0610.1	MA0610.1	cacaaggataCatgggaccat	0.96988	0.771837	9.90683	7.91885	1	-1.98798	strong
General annotations	chr2	111893096	chr2:111893096:T:G	T	G	SNV	-1	9	E2F6	jaspar2018	MA0471.1	MA0471.1	agcttccctcGgagggaagct	0.910767	0.946515	10.8937	11.3197	1	0.426061	weak
General annotations	chr2	113972945	chr2:113972945:A:G	A	G	SNV	-5	12	EWSR1-FLI1	jaspar2018	MA0149.1	MA0149.1	gctagaacctgaggatgGagaggagtgagggtaat	0.620728	0.673952	19.2003	20.8378	1	1.63752	strong
General annotations	chr2	113973350	chr2:113973350:G:A	G	A	SNV	-9	10	TP53	jaspar2018	MA0106.1	MA0106.1	acaccaccccaaatgccggGgcacgtcgaattgtctttc	0.773585	0.708226	14.5269	13.3367	1	-1.19015	strong
General annotations	chr2	113973350	chr2:113973350:G:A	G	A	SNV	-10	7	TP53	jaspar2018	MA0106.3	MA0106.3	accaccccaaatgccggGgcacgtcgaattgtctt	0.80927	0.776723	14.1979	13.6359	1	-0.561921	weak
General annotations	chr2	113973632	chr2:113973632:G:A	G	A	SNV	-4	9	ZIC1	jaspar2018	MA0696.1	MA0696.1	ttggaaagggtctGccgggggtacaga	0.809739	0.76693	13.5268	12.8173	1	-0.709476	strong
General annotations	chr2	113973632	chr2:113973632:G:A	G	A	SNV	-5	9	ZIC3	jaspar2018	MA0697.1	MA0697.1	gttggaaagggtctGccgggggtacagag	0.832451	0.780244	12.3837	11.6176	1	-0.766112	strong
General annotations	chr2	113973632	chr2:113973632:G:A	G	A	SNV	-4	9	GLIS2	jaspar2018	MA0736.1	MA0736.1	ttggaaagggtctGccgggggtacaga	0.842987	0.756692	12.5673	11.2905	1	-1.27674	strong
General annotations	chr2	113973632	chr2:113973632:G:A	G	A	SNV	-6	14	REST	jaspar2018	MA0138.2	MA0138.2	tgtgagttggaaagggtctGccgggggtacagagtgtccc	0.746138	0.705507	15.2973	14.488	1	-0.80939	strong
General annotations	chr2	113990261	chr2:113990261:G:A	G	A	SNV	-7	4	INSM1	jaspar2018	MA0155.1	MA0155.1	atgttgacaggGgatgctaacag	0.90251	0.743541	9.71252	8.02478	1	-1.68774	strong
General annotations	chr2	113990393	chr2:113990393:C:A	C	A	SNV	-7	5	TWIST1	jaspar2018	MA1123.1	MA1123.1	atccacttccagAtgccctacatcc	0.841281	0.959059	8.77361	9.97789	1	1.20428	strong
General annotations	chr2	113990393	chr2:113990393:C:A	C	A	SNV	-6	6	ASCL1	jaspar2018	MA1100.1	MA1100.1	atccacttccagCtgccctacatcc	0.980319	0.847732	11.8136	10.237	1	-1.57664	strong
General annotations	chr2	113990393	chr2:113990393:C:A	C	A	SNV	-1	16	EWSR1-FLI1	jaspar2018	MA0149.1	MA0149.1	catctatccacttccagCtgccctacatccttccc	0.735484	0.69235	22.731	21.4039	1	-1.32709	strong
General annotations	chr2	113991970	chr2:113991970:A:G	A	G	SNV	-7	2	NHLH1	jaspar2018	MA0048.2	MA0048.2	caaccagctGcagatggtg	0.795622	0.919905	9.58185	11.0612	1	1.47938	strong
General annotations	chr2	113991970	chr2:113991970:A:G	A	G	SNV	-8	4	ASCL1	jaspar2018	MA1100.1	MA1100.1	cctcaaccagctGcagatggtgctc	0.826972	0.978146	9.99013	11.7878	1	1.79766	strong
General annotations	chr2	113991970	chr2:113991970:A:G	A	G	SNV	-8	3	NHLH1	jaspar2018	MA0048.1	MA0048.1	ctcaaccagctGcagatggtgct	0.741706	0.886067	8.85808	10.5541	1	1.69602	strong
General annotations	chr2	113991970	chr2:113991970:A:G	A	G	SNV	-7	2	TFAP4	jaspar2018	MA0691.1	MA0691.1	caaccagctGcagatggtg	0.815231	0.933175	10.7281	12.2638	1	1.53571	strong
General annotations	chr2	113992201	chr2:113992201:G:A	G	A	SNV	-11	5	BCL6B	jaspar2018	MA0731.1	MA0731.1	cctcctgggttcaagcAattctcctgcctcggc	0.673775	0.740896	18.9846	20.8739	1	1.88932	strong
General annotations	chr2	113994417	chr2:113994417:G:T	G	T	SNV	-3	10	CTCFL	jaspar2018	MA1102.1	MA1102.1	agaggtcctcatcGcccccttcttcct	0.88096	0.74009	11.2306	9.48415	1	-1.74647	strong
General annotations	chr2	113994461	chr2:113994461:G:A	G	A	SNV	-5	7	ZNF24	jaspar2018	MA1124.1	MA1124.1	tcggcacgtttcAttcatgctcatt	0.767512	0.872993	12.1156	13.7333	1	1.61771	strong
General annotations	chr2	121159205	chr2:121159205:G:A	G	A	SNV	-15	3	REST	jaspar2018	MA0138.1	MA0138.1	gggtcaggacccaggacaGaggccaaggctttcagag	0.920999	0.822895	15.9911	14.3258	1	-1.66531	strong
General annotations	chr2	121159205	chr2:121159205:G:A	G	A	SNV	-10	9	PPARG::RXRA	jaspar2018	MA0065.1	MA0065.1	tgggtcaggacccaggacaAaggccaaggctttcagaga	0.716334	0.809206	14.0942	15.8928	1	1.7986	strong
General annotations	chr2	121159205	chr2:121159205:G:A	G	A	SNV	-7	6	RXRB	jaspar2018	MA0855.1	MA0855.1	aggacccaggacaAaggccaaggcttt	0.707695	0.786632	15.4534	17.1723	1	1.719	strong
General annotations	chr2	121159205	chr2:121159205:G:A	G	A	SNV	-7	6	NR2F1	jaspar2018	MA0017.1	MA0017.1	aggacccaggacaAaggccaaggcttt	0.783393	0.857248	7.9104	8.62731	1	0.71691	strong
General annotations	chr2	121159205	chr2:121159205:G:A	G	A	SNV	-7	6	RXRG	jaspar2018	MA0856.1	MA0856.1	aggacccaggacaAaggccaaggcttt	0.714899	0.790917	14.8901	16.4698	1	1.57969	strong
General annotations	chr2	121159205	chr2:121159205:G:A	G	A	SNV	-16	4	REST	jaspar2018	MA0138.2	MA0138.2	tgggtcaggacccaggacaGaggccaaggctttcagagag	0.951104	0.871332	19.3805	17.7913	1	-1.58913	strong
General annotations	chr2	121159205	chr2:121159205:G:A	G	A	SNV	-7	7	HNF4A	jaspar2018	MA0114.2	MA0114.2	caggacccaggacaAaggccaaggctttc	0.904921	0.970244	10.5242	11.271	1	0.746861	strong
General annotations	chr2	121159205	chr2:121159205:G:A	G	A	SNV	-8	6	HNF4G	jaspar2018	MA0484.1	MA0484.1	caggacccaggacaAaggccaaggctttc	0.900114	0.981049	9.98106	10.8646	1	0.883492	strong
General annotations	chr2	121159205	chr2:121159205:G:A	G	A	SNV	-8	8	NR1H2::RXRA	jaspar2018	MA0115.1	MA0115.1	gtcaggacccaggacaAaggccaaggctttcag	0.745326	0.809439	17.1103	18.5567	1	1.44635	strong
General annotations	chr2	177543014	chr2:177543014:G:A	G	A	SNV	-17	-1	GATA1::TAL1	jaspar2018	MA0140.2	MA0140.2	cctatcttccttattcaGaacaaaacaatgcttct	0.947104	0.905478	12.1741	11.6458	1	-0.528282	weak
General annotations	chr22	28548967	chr22:28548967:C:T	C	T	SNV	-4	2	FOXD2	jaspar2018	MA0847.1	MA0847.1	tgtgttTacagta	0.866622	1	6.28037	7.24235	1	0.961979	strong
General annotations	chr22	28548967	chr22:28548967:C:T	C	T	SNV	-6	5	FOXC2	jaspar2018	MA0846.1	MA0846.1	tcgtgtgtgttTacagtaatgat	0.828854	0.91996	7.78173	8.61754	1	0.835806	strong
General annotations	chr22	28548967	chr22:28548967:C:T	C	T	SNV	-7	4	FOXP1	jaspar2018	MA0481.2	MA0481.2	tcgtgtgtgttTacagtaatgat	0.841217	0.991347	9.15189	10.7576	1	1.60566	strong
General annotations	chr22	28548967	chr22:28548967:C:T	C	T	SNV	-4	2	FOXL1	jaspar2018	MA0033.2	MA0033.2	tgtgttTacagta	0.873233	1	8.35103	9.56297	1	1.21193	strong
General annotations	chr22	28548967	chr22:28548967:C:T	C	T	SNV	-5	2	FOXG1	jaspar2018	MA0613.1	MA0613.1	gtgtgttTacagtaa	0.831492	0.986345	10.4807	12.4294	1	1.94869	strong
General annotations	chr22	28548967	chr22:28548967:C:T	C	T	SNV	-4	2	FOXP3	jaspar2018	MA0850.1	MA0850.1	tgtgttTacagta	0.821716	1	5.72004	6.95947	1	1.23943	strong
General annotations	chr22	28548967	chr22:28548967:C:T	C	T	SNV	-4	6	FOXA1	jaspar2018	MA0148.2	MA0148.2	cgtgtgtgttTacagtaatga	0.831416	0.95831	8.85521	10.1904	1	1.33519	strong
General annotations	chr22	28548967	chr22:28548967:C:T	C	T	SNV	-6	4	FOXP2	jaspar2018	MA0593.1	MA0593.1	cgtgtgtgttTacagtaatga	0.832574	0.989431	10.5924	12.577	1	1.98467	strong
General annotations	chr22	28548967	chr22:28548967:C:T	C	T	SNV	-4	2	FOXI1	jaspar2018	MA0042.2	MA0042.2	tgtgttTacagta	0.878096	1	9.64395	10.9787	1	1.33479	strong
General annotations	chr22	28548967	chr22:28548967:C:T	C	T	SNV	-4	2	FOXO4	jaspar2018	MA0848.1	MA0848.1	tgtgttTacagta	0.897957	1	8.69294	9.6766	1	0.983658	strong
General annotations	chr22	28548967	chr22:28548967:C:T	C	T	SNV	-6	4	FOXK2	jaspar2018	MA1103.1	MA1103.1	cgtgtgtgttTacagtaatga	0.817714	0.996831	7.85149	9.5366	1	1.68511	strong
General annotations	chr22	28548967	chr22:28548967:C:T	C	T	SNV	-7	7	FOXP1	jaspar2018	MA0481.1	MA0481.1	gtttcgtgtgtgttTacagtaatgatttc	0.795688	0.959313	9.78601	11.7515	1	1.96549	strong
General annotations	chr22	28548967	chr22:28548967:C:T	C	T	SNV	-6	7	FOXF2	jaspar2018	MA0030.1	MA0030.1	tttcgtgtgtgttTacagtaatgattt	0.808319	0.958372	9.51668	11.2409	1	1.72423	strong
General annotations	chr22	28548967	chr22:28548967:C:T	C	T	SNV	-4	6	FOXA1	jaspar2018	MA0148.1	MA0148.1	cgtgtgtgttTacagtaatga	0.831233	0.958731	8.78347	10.1131	1	1.32962	strong
General annotations	chr22	28548967	chr22:28548967:C:T	C	T	SNV	-8	6	FOXA1	jaspar2018	MA0148.3	MA0148.3	gtttcgtgtgtgttTacagtaatgatttc	0.857986	0.967487	9.91234	11.1673	1	1.25496	strong
General annotations	chr22	28548967	chr22:28548967:C:T	C	T	SNV	-5	2	FOXO3	jaspar2018	MA0157.2	MA0157.2	gtgtgttTacagtaa	0.846363	0.974157	10.7759	12.3997	1	1.62379	strong
General annotations	chr22	28548967	chr22:28548967:C:T	C	T	SNV	-8	5	FOXK1	jaspar2018	MA0852.2	MA0852.2	tttcgtgtgtgttTacagtaatgattt	0.827392	0.981279	8.52853	10.0784	1	1.54992	strong
General annotations	chr22	28548967	chr22:28548967:C:T	C	T	SNV	-4	2	FOXO6	jaspar2018	MA0849.1	MA0849.1	tgtgttTacagta	0.893909	1	10.1539	11.359	1	1.20505	strong
General annotations	chr22	28548967	chr22:28548967:C:T	C	T	SNV	-5	2	FOXD1	jaspar2018	MA0031.1	MA0031.1	gtgtgttTacagtaa	0.849102	0.994489	8.06597	9.41447	1	1.3485	strong
General annotations	chr22	28603480	chr22:28603480:A:T	A	T	SNV	-3	6	GSC	jaspar2018	MA0648.1	MA0648.1	caagttactAatccttccg	0.996036	0.818959	8.7017	7.18341	1	-1.5183	strong
General annotations	chr22	28669837	chr22:28669837:A:G	A	G	SNV	-2	12	STAT1::STAT2	jaspar2018	MA0517.1	MA0517.1	gcaagaatagagggAaaaagatactatct	0.841895	0.809629	12.0839	11.628	1	-0.455951	weak
General annotations	chr22	28669837	chr22:28669837:A:G	A	G	SNV	-2	11	STAT1	jaspar2018	MA0137.1	MA0137.1	caagaatagagggAaaaagatactatc	0.871478	0.839445	11.5693	11.1549	1	-0.414396	weak
General annotations	chr22	28669837	chr22:28669837:A:G	A	G	SNV	-6	3	MZF1(var.2)	jaspar2018	MA0057.1	MA0057.1	aatagagggGaaaagatac	0.803571	0.974983	4.88465	5.89052	1	1.00588	strong
General annotations	chr22	28669837	chr22:28669837:A:G	A	G	SNV	-9	11	IRF3	jaspar2018	MA1418.1	MA1418.1	aaaaagcaagaatagagggAaaaagatactatcttcaata	0.794169	0.702695	17.1006	15.1578	1	-1.94279	strong
General annotations	chr22	28940864	chr22:28940864:T:C	T	C	SNV	-5	5	NFKB1	jaspar2018	MA0105.3	MA0105.3	gtttcaggaaTtgcccacctc	0.923173	0.796621	11.4317	9.87518	1	-1.55647	strong
General annotations	chr3	190518788	chr3:190518788:G:A	G	A	SNV	-14	4	REST	jaspar2018	MA0138.1	MA0138.1	ggaggctgtaccctgcaaAgccacagaggcggagctt	0.657374	0.735461	11.5161	12.8416	1	1.32552	strong
General annotations	chr3	190518788	chr3:190518788:G:A	G	A	SNV	-15	5	REST	jaspar2018	MA0138.2	MA0138.2	gggaggctgtaccctgcaaAgccacagaggcggagcttcc	0.649082	0.740038	13.3639	15.1758	1	1.81193	strong
General annotations	chr3	190518788	chr3:190518788:G:A	G	A	SNV	-4	6	ESRRA	jaspar2018	MA0592.1	MA0592.1	taccctgcaaGgccacagagg	0.891587	0.753767	11.4193	9.667	1	-1.75233	strong
General annotations	chr3	190525380	chr3:190525380:A:G	A	G	SNV	-7	2	HMBOX1	jaspar2018	MA0895.1	MA0895.1	aaagtaactAgcagaattc	0.97628	0.83415	7.89264	6.76262	1	-1.13002	strong
General annotations	chr3	190525516	chr3:190525516:A:G	A	G	SNV	-13	3	BCL6B	jaspar2018	MA0731.1	MA0731.1	actgccattgctagagAgcaggagaaagaatgg	0.78188	0.711842	22.0275	20.0561	1	-1.97143	strong
General annotations	chr4	167134110	chr4:167134110:T:C	T	C	SNV	-8	2	BATF::JUN	jaspar2018	MA0462.1	MA0462.1	tccccatgatTcaattacctc	0.936955	0.772761	11.4406	9.44202	1	-1.99861	strong
General annotations	chr4	167134110	chr4:167134110:T:C	T	C	SNV	-6	4	FOS	jaspar2018	MA0476.1	MA0476.1	tccccatgatTcaattacctc	0.973529	0.814534	12.2906	10.2911	1	-1.99947	strong
General annotations	chr4	167134110	chr4:167134110:T:C	T	C	SNV	-7	4	FOS::JUNB	jaspar2018	MA1134.1	MA1134.1	gtccccatgatTcaattacctcc	0.938364	0.794766	11.1092	9.42257	1	-1.68662	strong
General annotations	chr4	167134110	chr4:167134110:T:C	T	C	SNV	-6	3	FOSL2::JUND	jaspar2018	MA1144.1	MA1144.1	ccccatgatTcaattacct	0.944121	0.815085	11.1049	9.59865	1	-1.50629	strong
General annotations	chr4	167134110	chr4:167134110:T:C	T	C	SNV	-5	3	JDP2	jaspar2018	MA0655.1	MA0655.1	cccatgatTcaattacc	0.883157	0.748905	12.6016	10.6898	1	-1.91183	strong
General annotations	chr4	167134110	chr4:167134110:T:C	T	C	SNV	-4	6	PROP1	jaspar2018	MA0715.1	MA0715.1	tccccatgatTcaattacctc	0.889296	0.848208	12.2191	11.6603	1	-0.558852	weak
General annotations	chr4	167134110	chr4:167134110:T:C	T	C	SNV	-7	10	RARA	jaspar2018	MA0729.1	MA0729.1	gaaattgtccccatgatCcaattacctccacctgg	0.645762	0.722076	16.7095	18.6797	1	1.97017	strong
General annotations	chr4	167134110	chr4:167134110:T:C	T	C	SNV	-4	6	DUX4	jaspar2018	MA0468.1	MA0468.1	tccccatgatTcaattacctc	0.987596	0.878804	13.4393	11.9632	1	-1.47606	strong
General annotations	chr4	167134110	chr4:167134110:T:C	T	C	SNV	-5	7	DUXA	jaspar2018	MA0884.1	MA0884.1	tgtccccatgatTcaattacctcca	0.956123	0.84915	10.302	9.16897	1	-1.13307	strong
General annotations	chr4	167134110	chr4:167134110:T:C	T	C	SNV	-6	3	FOSL2::JUNB	jaspar2018	MA1138.1	MA1138.1	ccccatgatTcaattacct	0.951649	0.801772	11.2333	9.47607	1	-1.75722	strong
General annotations	chr4	167134110	chr4:167134110:T:C	T	C	SNV	-6	4	JUND	jaspar2018	MA0491.1	MA0491.1	tccccatgatTcaattacctc	0.941783	0.793601	12.7336	10.7341	1	-1.99959	strong
General annotations	chr4	167134722	chr4:167134722:T:G	T	G	SNV	-7	3	SOX13	jaspar2018	MA1120.1	MA1120.1	atttaccattGtggagtctga	0.836576	0.996855	7.82125	9.29025	1	1.46899	strong
General annotations	chr4	167134896	chr4:167134896:G:A	G	A	SNV	-6	2	POU3F4	jaspar2018	MA0789.1	MA0789.1	gcatttccAtagatctt	0.785033	0.938665	9.55387	11.4033	1	1.84945	strong
General annotations	chr4	167134896	chr4:167134896:G:A	G	A	SNV	-8	4	POU3F3	jaspar2018	MA0788.1	MA0788.1	ccaggcatttccAtagatcttctga	0.771827	0.887328	8.6386	9.89231	1	1.2537	strong
General annotations	chr4	167134896	chr4:167134896:G:A	G	A	SNV	-9	3	POU2F2	jaspar2018	MA0507.1	MA0507.1	ccaggcatttccAtagatcttctga	0.767448	0.901606	10.7586	12.6283	1	1.86967	strong
General annotations	chr4	167134896	chr4:167134896:G:A	G	A	SNV	-8	3	POU3F1	jaspar2018	MA0786.1	MA0786.1	caggcatttccAtagatcttctg	0.784799	0.944026	7.89065	9.44403	1	1.55339	strong
General annotations	chr4	167134896	chr4:167134896:G:A	G	A	SNV	-6	2	POU5F1B	jaspar2018	MA0792.1	MA0792.1	gcatttccAtagatctt	0.806651	0.960426	7.26593	8.61935	1	1.35342	strong
General annotations	chr4	167134896	chr4:167134896:G:A	G	A	SNV	-7	4	POU2F1	jaspar2018	MA0785.1	MA0785.1	caggcatttccAtagatcttctg	0.811093	0.943132	8.34645	9.67337	1	1.32692	strong
General annotations	chr4	167134896	chr4:167134896:G:A	G	A	SNV	-9	4	POU1F1	jaspar2018	MA0784.1	MA0784.1	tccaggcatttccAtagatcttctgaa	0.751976	0.865895	9.64047	11.0528	1	1.41233	strong
General annotations	chr4	167134896	chr4:167134896:G:A	G	A	SNV	-8	3	POU3F2	jaspar2018	MA0787.1	MA0787.1	caggcatttccAtagatcttctg	0.799969	0.929398	9.52939	11.0386	1	1.50918	strong
General annotations	chr4	70526917	chr4:70526917:C:T	C	T	SNV	-9	11	IRF3	jaspar2018	MA1418.1	MA1418.1	aagtctgcagaagtttctgTtgtcttttgttcagctatgc	0.684175	0.769135	14.7645	16.5689	1	1.80444	strong
General annotations	chr4	70526917	chr4:70526917:C:T	C	T	SNV	-9	4	STAT1	jaspar2018	MA0137.1	MA0137.1	gcagaagtttctgTtgtcttttgttca	0.775997	0.869086	10.3341	11.5384	1	1.20428	strong
General annotations	chr4	70526917	chr4:70526917:C:T	C	T	SNV	-10	4	STAT1::STAT2	jaspar2018	MA0517.1	MA0517.1	tgcagaagtttctgTtgtcttttgttcag	0.765995	0.876479	11.0114	12.5726	1	1.56126	strong
General annotations	chr5	1279790	chr5:1279790:C:T	C	T	SNV	-3	4	TBX5	jaspar2018	MA0807.1	MA0807.1	catgccaCacctctg	0.937213	0.6768	6.77837	4.94797	1	-1.8304	strong
General annotations	chr5	1280028	chr5:1280028:G:A	G	A	SNV	-3	6	TFAP4	jaspar2018	MA0691.1	MA0691.1	ccctggcccAgctgcttct	0.779453	0.932144	10.2623	12.2504	1	1.98814	strong
General annotations	chr5	1280028	chr5:1280028:G:A	G	A	SNV	-3	6	NHLH1	jaspar2018	MA0048.2	MA0048.2	ccctggcccAgctgcttct	0.785707	0.951394	9.46383	11.436	1	1.97221	strong
General annotations	chr5	1280028	chr5:1280028:G:A	G	A	SNV	-4	8	ASCL1	jaspar2018	MA1100.1	MA1100.1	aggccctggcccAgctgcttcttgt	0.853932	0.997355	10.3107	12.0162	1	1.70548	strong
General annotations	chr5	1280028	chr5:1280028:G:A	G	A	SNV	-4	7	NHLH1	jaspar2018	MA0048.1	MA0048.1	ggccctggcccAgctgcttcttg	0.804318	0.939162	9.59367	11.1779	1	1.5842	strong
General annotations	chr5	66121744	chr5:66121744:G:A	G	A	SNV	-8	2	STAT1	jaspar2018	MA0137.3	MA0137.3	atattccatgAaggtataaaa	0.801158	0.932705	10.5495	12.2735	1	1.72402	strong
General annotations	chr5	66121744	chr5:66121744:G:A	G	A	SNV	-10	4	STAT1	jaspar2018	MA0137.2	MA0137.2	gaatatattccatgAaggtataaaatcac	0.805637	0.923061	9.18449	10.4902	1	1.30568	strong
General annotations	chr5	66121744	chr5:66121744:G:A	G	A	SNV	-8	2	STAT3	jaspar2018	MA0144.2	MA0144.2	atattccatgAaggtataaaa	0.883628	0.941701	10.0711	10.7303	1	0.659235	weak
General annotations	chr5	66138517	chr5:66138517:A:G	A	G	SNV	-4	5	LBX2	jaspar2018	MA0699.1	MA0699.1	tagaagctaAttgactgat	0.9916	0.720665	6.01921	4.42215	1	-1.59706	strong
General annotations	chr8	129541475	chr8:129541475:T:C	T	C	SNV	-6	4	GATA2	jaspar2018	MA0036.3	MA0036.3	aagaggcttaTctaaaacaaa	0.997753	0.816229	9.99099	8.19948	1	-1.79151	strong
General annotations	chr8	129541475	chr8:129541475:T:C	T	C	SNV	-5	2	GATA3	jaspar2018	MA0037.3	MA0037.3	aggcttaTctaaaac	0.993873	0.769435	8.86894	6.88097	1	-1.98797	strong
General annotations	chr8	129541475	chr8:129541475:T:C	T	C	SNV	-5	6	TEF	jaspar2018	MA0843.1	MA0843.1	caagaggcttaCctaaaacaaag	0.825746	0.897341	10.6447	11.5646	1	0.919901	strong
General annotations	chr8	129541475	chr8:129541475:T:C	T	C	SNV	-9	4	GATA2	jaspar2018	MA0036.2	MA0036.2	tccaagaggcttaTctaaaacaaagat	0.949876	0.779215	11.2159	9.219	1	-1.99688	strong
General annotations	chr8	129541475	chr8:129541475:T:C	T	C	SNV	-7	5	GATA6	jaspar2018	MA1104.1	MA1104.1	ccaagaggcttaTctaaaacaaaga	0.963378	0.799196	10.4899	8.72758	1	-1.76237	strong
General annotations	chr8	129541475	chr8:129541475:T:C	T	C	SNV	-5	6	HLF	jaspar2018	MA0043.2	MA0043.2	caagaggcttaCctaaaacaaag	0.892551	0.93338	8.82663	9.22733	1	0.4007	weak
General annotations	chr8	129541475	chr8:129541475:T:C	T	C	SNV	-6	4	NFIL3	jaspar2018	MA0025.1	MA0025.1	aagaggcttaCctaaaacaaa	0.866633	0.932346	9.54051	10.2525	1	0.711976	strong
General annotations	chr8	129541475	chr8:129541475:T:C	T	C	SNV	-5	6	DBP	jaspar2018	MA0639.1	MA0639.1	caagaggcttaCctaaaacaaag	0.871662	0.912143	10.563	11.0523	1	0.489261	weak
General annotations	chr8	129541475	chr8:129541475:T:C	T	C	SNV	-5	2	GATA3	jaspar2018	MA0037.2	MA0037.2	aggcttaTctaaaac	0.977861	0.826567	12.9082	10.9112	1	-1.99704	strong
General annotations	chr8	129541475	chr8:129541475:T:C	T	C	SNV	-6	4	GATA2	jaspar2018	MA0036.3	MA0036.3	aagaggcttaTctaaaacaaa	0.997753	0.816229	9.99099	8.19948	1	-1.79151	strong
General annotations	chr8	129541475	chr8:129541475:T:C	T	C	SNV	-5	2	GATA3	jaspar2018	MA0037.3	MA0037.3	aggcttaTctaaaac	0.993873	0.769435	8.86894	6.88097	1	-1.98797	strong
General annotations	chr8	129541475	chr8:129541475:T:C	T	C	SNV	-5	6	TEF	jaspar2018	MA0843.1	MA0843.1	caagaggcttaCctaaaacaaag	0.825746	0.897341	10.6447	11.5646	1	0.919901	strong
General annotations	chr8	129541475	chr8:129541475:T:C	T	C	SNV	-9	4	GATA2	jaspar2018	MA0036.2	MA0036.2	tccaagaggcttaTctaaaacaaagat	0.949876	0.779215	11.2159	9.219	1	-1.99688	strong
General annotations	chr8	129541475	chr8:129541475:T:C	T	C	SNV	-7	5	GATA6	jaspar2018	MA1104.1	MA1104.1	ccaagaggcttaTctaaaacaaaga	0.963378	0.799196	10.4899	8.72758	1	-1.76237	strong
General annotations	chr8	129541475	chr8:129541475:T:C	T	C	SNV	-5	6	HLF	jaspar2018	MA0043.2	MA0043.2	caagaggcttaCctaaaacaaag	0.892551	0.93338	8.82663	9.22733	1	0.4007	weak
General annotations	chr8	129541475	chr8:129541475:T:C	T	C	SNV	-6	4	NFIL3	jaspar2018	MA0025.1	MA0025.1	aagaggcttaCctaaaacaaa	0.866633	0.932346	9.54051	10.2525	1	0.711976	strong
General annotations	chr8	129541475	chr8:129541475:T:C	T	C	SNV	-5	6	DBP	jaspar2018	MA0639.1	MA0639.1	caagaggcttaCctaaaacaaag	0.871662	0.912143	10.563	11.0523	1	0.489261	weak
General annotations	chr8	129541475	chr8:129541475:T:C	T	C	SNV	-5	2	GATA3	jaspar2018	MA0037.2	MA0037.2	aggcttaTctaaaac	0.977861	0.826567	12.9082	10.9112	1	-1.99704	strong
General annotations	chr9	106944031	chr9:106944031:A:G	A	G	SNV	-6	5	ZBTB7C	jaspar2018	MA0695.1	MA0695.1	agaaaaagaccAcctaagatcag	0.945421	0.841874	8.35918	7.46929	1	-0.889887	strong
General annotations	chr9	106944031	chr9:106944031:A:G	A	G	SNV	-6	5	ZBTB7B	jaspar2018	MA0694.1	MA0694.1	agaaaaagaccAcctaagatcag	0.921589	0.860172	11.4577	10.7052	1	-0.752579	strong
General annotations	chr9	18999336	chr9:18999336:C:A	C	A	SNV	-12	2	NR2C2	jaspar2018	MA0504.1	MA0504.1	cctggccactgcccCggctggcaagtgac	0.804691	0.771235	10.3572	9.93044	1	-0.426802	weak
Chromatin states	chr17	44108100	chr17:44108100:C:T	C	T	SNV	-10	9	RREB1	jaspar2018	MA0073.1	MA0073.1	aatattccaagtggaaggaTgggttgtgggtgtgtacat	0.699142	0.812906	9.20373	10.6371	1	1.43335	strong
Chromatin states	chr17	44108202	chr17:44108202:A:G	A	G	SNV	-9	5	PRDM1	jaspar2018	MA0508.1	MA0508.1	ggttactgcagtgaAagagtcaaaacaga	0.861422	0.765951	11.4004	10.1646	1	-1.23588	strong
Chromatin states	chr17	44108906	chr17:44108906:A:G	A	G	SNV	-5	3	SOX9	jaspar2018	MA0077.1	MA0077.1	gggggacaAtgggaggc	0.943734	0.753524	6.94478	5.57931	1	-1.36547	strong
Chromatin states	chr17	44108906	chr17:44108906:A:G	A	G	SNV	-6	3	SOX15	jaspar2018	MA1152.1	MA1152.1	agggggacaAtgggaggcg	0.97895	0.747295	7.94245	6.09019	1	-1.85226	strong
Chromatin states	chr17	44108906	chr17:44108906:A:G	A	G	SNV	-5	5	SOX13	jaspar2018	MA1120.1	MA1120.1	gagggggacaAtgggaggcga	0.998283	0.819801	9.30334	7.66751	1	-1.63583	strong
Chromatin states	chr17	44108906	chr17:44108906:A:G	A	G	SNV	-7	6	PLAG1	jaspar2018	MA0163.1	MA0163.1	cttgagggggacaAtgggaggcgaggt	0.834485	0.793503	11.805	11.2368	1	-0.568211	weak
Chromatin states	chr17	44109248	chr17:44109248:G:A	G	A	SNV	-8	2	CEBPB	jaspar2018	MA0466.1	MA0466.1	tcatttagcaAtgatcaatac	0.752726	0.923264	8.89459	10.8944	1	1.99983	strong
Chromatin states	chr17	44109248	chr17:44109248:G:A	G	A	SNV	-9	1	CEBPA	jaspar2018	MA0102.3	MA0102.3	tcatttagcaAtgatcaatac	0.751478	0.924045	8.77722	10.7762	1	1.99902	strong
Chromatin states	chr17	44109769	chr17:44109769:C:G	C	G	SNV	-9	5	HNF4A	jaspar2018	MA0114.2	MA0114.2	ttgaggcaaacaaaGaccaacagattttc	0.715299	0.876207	8.35617	10.1959	1	1.83971	strong
Chromatin states	chr17	44109769	chr17:44109769:C:G	C	G	SNV	-8	2	SOX10	jaspar2018	MA0442.2	MA0442.2	ggcaaacaaaGaccaacagat	0.83096	0.999475	8.83555	10.6041	1	1.76852	strong
Chromatin states	chr17	44109769	chr17:44109769:C:G	C	G	SNV	-7	4	FOXI1	jaspar2018	MA0042.1	MA0042.1	aggcaaacaaaCaccaacagatt	0.995312	0.943496	9.90946	9.40217	1	-0.507291	weak
Chromatin states	chr2	113992201	chr2:113992201:G:A	G	A	SNV	-11	5	BCL6B	jaspar2018	MA0731.1	MA0731.1	cctcctgggttcaagcAattctcctgcctcggc	0.673775	0.740896	18.9846	20.8739	1	1.88932	strong

## Sheet: SD8_TFBS_ActiveDriverWGS
Supplementary Data 8: TFBSs frequently disrupted by somatic mutations in germline-somatic co-localized regions
Annotation.Category	Annotation.Name	Cytoband	Risk.Loci.Region	chr	pos1	pos2	pp_element	element_muts_obs	element_muts_exp	element_enriched	pp_site	site_muts_obs	site_muts_exp	site_enriched	fdr_element	fdr_site	has_site_mutations	TF
General annotations	Intron	18q11.2	18_20925852_21925852	chr18	21199593	21209816	0.0347687	6	2.37684	TRUE	0.0139973	2	0.214236	TRUE	0.0484668	1		CEBPG(var.2)
General annotations	H3K27ac (Hnisz)	18q11.2	18_20925852_21925852	chr18	21189084	21216470	0.0474684	11	6.29259	TRUE	0.0372997	2	0.315315	TRUE	0.04947	1		CEBPG(var.2)
General annotations	Transcribed	18q11.2	18_20925852_21925852	chr18	21329397	21334107	0.030181	3	0.675202	TRUE	0.0376949	1	0.0535293	TRUE	0.0484668	1		Ddit3::Cebpa
General annotations	Promoter	18q11.2	18_20925852_21925852	chr18	21044096	21048096	0.0395211	4	1.21338	TRUE	0.000634672	3	0.284348	TRUE	0.0484668	0.129473		Dux
General annotations	H3K27ac (PGC2)	18q11.2	18_20925852_21925852	chr18	21432851	21433850	0.00210093	3	0.264272	TRUE	0.0374826	1	0.0553435	TRUE	0.0329684	1		EGR2
General annotations	H3K27ac (Hnisz)	18q11.2	18_20925852_21925852	chr18	21189084	21216470	0.0474684	11	6.29259	TRUE	0.022782	1	0.0311524	TRUE	0.04947	1		EGR3
General annotations	H3K27ac (Hnisz)	18q11.2	18_20925852_21925852	chr18	21189084	21216470	0.0474684	11	6.29259	TRUE	0.0489919	1	0.0601226	TRUE	0.04947	1		EGR4
General annotations	Transcribed	18q11.2	18_20925852_21925852	chr18	21329397	21334107	0.030181	3	0.675202	TRUE	0.0373195	1	0.0535407	TRUE	0.0484668	1		EHF
General annotations	Transcribed	18q11.2	18_20925852_21925852	chr18	21329397	21334107	0.030181	3	0.675202	TRUE	0.0152418	1	0.0248132	TRUE	0.0484668	1		ELF2
General annotations	Transcribed	18q11.2	18_20925852_21925852	chr18	21329397	21334107	0.030181	3	0.675202	TRUE	0.0394791	1	0.0561492	TRUE	0.0484668	1		ELF3
General annotations	Transcribed	18q11.2	18_20925852_21925852	chr18	21329397	21334107	0.030181	3	0.675202	TRUE	0.0309975	1	0.0453079	TRUE	0.0484668	1		ELK3
General annotations	H3K4me1	18q11.2	18_20925852_21925852	chr18	21022089	21023361	0.00485106	3	0.346632	TRUE	0.0322892	1	0.047061	TRUE	0.0484668	1		ERF
General annotations	Transcribed	18q11.2	18_20925852_21925852	chr18	21329397	21334107	0.030181	3	0.675202	TRUE	0.000335491	2	0.0470846	TRUE	0.0484668	0.0684401		ERF
General annotations	Transcribed	18q11.2	18_20925852_21925852	chr18	21329397	21334107	0.030181	3	0.675202	TRUE	0.0439412	1	0.0623247	TRUE	0.0484668	1		ETV1
General annotations	Transcribed	18q11.2	18_20925852_21925852	chr18	21329397	21334107	0.030181	3	0.675202	TRUE	0.0281752	1	0.0413068	TRUE	0.0484668	1		ETV2
General annotations	H3K4me1	18q11.2	18_20925852_21925852	chr18	21022089	21023361	0.00485106	3	0.346632	TRUE	0.0322892	1	0.047061	TRUE	0.0484668	1		ETV3
General annotations	Transcribed	18q11.2	18_20925852_21925852	chr18	21329397	21334107	0.030181	3	0.675202	TRUE	0.0423269	1	0.0591196	TRUE	0.0484668	1		ETV3
General annotations	H3K4me1	18q11.2	18_20925852_21925852	chr18	21022089	21023361	0.00485106	3	0.346632	TRUE	0.0454216	1	0.0636324	TRUE	0.0484668	1		ETV6
General annotations	Transcribed	18q11.2	18_20925852_21925852	chr18	21329397	21334107	0.030181	3	0.675202	TRUE	0.0320131	1	0.0470029	TRUE	0.0484668	1		GABPA
General annotations	H3K4me1	18q11.2	18_20925852_21925852	chr18	21022089	21023361	0.00485106	3	0.346632	TRUE	0.0189601	1	0.0295257	TRUE	0.0484668	1		HOXC13
General annotations	Transcribed	18q11.2	18_20925852_21925852	chr18	21329397	21334107	0.030181	3	0.675202	TRUE	0.0235767	1	0.0355716	TRUE	0.0484668	1		HSF1
General annotations	Transcribed	18q11.2	18_20925852_21925852	chr18	21329397	21334107	0.030181	3	0.675202	TRUE	0.0216684	1	0.0331966	TRUE	0.0484668	1		HSF2
General annotations	H3K27ac (PGC2)	18q11.2	18_20925852_21925852	chr18	21761376	21763250	0.0232109	3	0.587547	TRUE	0.0182913	1	0.0298341	TRUE	0.0484668	1		IRF1
General annotations	Promoter	18q11.2	18_20925852_21925852	chr18	21044096	21048096	0.0395211	4	1.21338	TRUE	0.0379142	1	0.051669	TRUE	0.0484668	1		IRF2
General annotations	Transcribed	18q11.2	18_20925852_21925852	chr18	21425207	21434800	0.00115323	8	2.24227	TRUE	0.0324144	1	0.0420078	TRUE	0.0294074	1		IRF7
General annotations	H3K4me1	18q11.2	18_20925852_21925852	chr18	21431106	21434438	0.000947869	5	0.784247	TRUE	0.0168722	1	0.0246019	TRUE	0.0294074	1		IRF7
General annotations	H3K27ac (PGC2)	18q11.2	18_20925852_21925852	chr18	21432851	21433850	0.00210093	3	0.264272	TRUE	0.017626	1	0.028759	TRUE	0.0329684	1		IRF7
General annotations	Intron	18q11.2	18_20925852_21925852	chr18	21427632	21437807	0.0285298	6	2.29767	TRUE	0.0391777	1	0.0504193	TRUE	0.0484668	1		IRF7
General annotations	Transcribed	18q11.2	18_20925852_21925852	chr18	21425207	21434800	0.00115323	8	2.24227	TRUE	0.00564336	1	0.00903174	TRUE	0.0294074	0.575623		IRF9
General annotations	H3K4me1	18q11.2	18_20925852_21925852	chr18	21431106	21434438	0.000947869	5	0.784247	TRUE	0.00973942	1	0.0155705	TRUE	0.0294074	0.662281		IRF9
General annotations	H3K27ac (PGC2)	18q11.2	18_20925852_21925852	chr18	21432851	21433850	0.00210093	3	0.264272	TRUE	0.017626	1	0.028759	TRUE	0.0329684	0.898926		IRF9
General annotations	Intron	18q11.2	18_20925852_21925852	chr18	21427632	21437807	0.0285298	6	2.29767	TRUE	0.00388981	1	0.00658298	TRUE	0.0484668	0.575623		IRF9
General annotations	Transcribed	18q11.2	18_20925852_21925852	chr18	21425207	21434800	0.00115323	8	2.24227	TRUE	0.0438461	2	0.355153	TRUE	0.0294074	0.966372		Isl1
General annotations	Intron	18q11.2	18_20925852_21925852	chr18	21427632	21437807	0.0285298	6	2.29767	TRUE	0.0328134	2	0.321174	TRUE	0.0484668	0.956277		Isl1
General annotations	H3K4me1	18q11.2	18_20925852_21925852	chr18	21431106	21434438	0.000947869	5	0.784247	TRUE	0.0113201	2	0.20446	TRUE	0.0294074	0.769767		KLF10
General annotations	H3K27ac (PGC2)	18q11.2	18_20925852_21925852	chr18	21432851	21433850	0.00210093	3	0.264272	TRUE	0.00969603	2	0.232611	TRUE	0.0329684	0.769767		KLF10
General annotations	Intron	18q11.2	18_20925852_21925852	chr18	21427632	21437807	0.0285298	6	2.29767	TRUE	0.045797	2	0.379832	TRUE	0.0484668	1		KLF10
General annotations	H3K4me1	18q11.2	18_20925852_21925852	chr18	21431106	21434438	0.000947869	5	0.784247	TRUE	0.0147717	2	0.235496	TRUE	0.0294074	1		KLF11
General annotations	H3K27ac (PGC2)	18q11.2	18_20925852_21925852	chr18	21432851	21433850	0.00210093	3	0.264272	TRUE	0.0225498	2	0.348305	TRUE	0.0329684	1		KLF11
General annotations	Intron	18q11.2	18_20925852_21925852	chr18	21427632	21437807	0.0285298	6	2.29767	TRUE	0.0286006	2	0.304437	TRUE	0.0484668	1		KLF11
General annotations	H3K4me1	18q11.2	18_20925852_21925852	chr18	21431106	21434438	0.000947869	5	0.784247	TRUE	0.0181888	2	0.254003	TRUE	0.0294074	0.787587		KLF4
General annotations	H3K27ac (PGC2)	18q11.2	18_20925852_21925852	chr18	21432851	21433850	0.00210093	3	0.264272	TRUE	0.0123582	2	0.26027	TRUE	0.0329684	0.787587		KLF4
General annotations	Intron	18q11.2	18_20925852_21925852	chr18	21427632	21437807	0.0285298	6	2.29767	TRUE	0.0316967	2	0.318181	TRUE	0.0484668	0.787587		KLF4
General annotations	Transcribed	18q11.2	18_20925852_21925852	chr18	21425207	21434800	0.00115323	8	2.24227	TRUE	0.000403744	3	0.182289	TRUE	0.0294074	0.0823637		KLF9
General annotations	H3K4me1	18q11.2	18_20925852_21925852	chr18	21431106	21434438	0.000947869	5	0.784247	TRUE	0.0052285	2	0.143592	TRUE	0.0294074	0.319593		KLF9
General annotations	H3K27ac (PGC2)	18q11.2	18_20925852_21925852	chr18	21432851	21433850	0.00210093	3	0.264272	TRUE	0.00626652	2	0.194741	TRUE	0.0329684	0.319593		KLF9
General annotations	Intron	18q11.2	18_20925852_21925852	chr18	21427632	21437807	0.0285298	6	2.29767	TRUE	0.00376557	2	0.117298	TRUE	0.0484668	0.319593		KLF9
General annotations	H3K4me1	18q11.2	18_20925852_21925852	chr18	21431106	21434438	0.000947869	5	0.784247	TRUE	0.0223427	2	0.279614	TRUE	0.0294074	0.65113		MSANTD3
General annotations	Intron	18q11.2	18_20925852_21925852	chr18	21427632	21437807	0.0285298	6	2.29767	TRUE	0.0446091	2	0.374348	TRUE	0.0484668	0.827295		MSANTD3
General annotations	Transcribed	18q11.2	18_20925852_21925852	chr18	21329397	21334107	0.030181	3	0.675202	TRUE	0.0354073	2	0.418092	TRUE	0.0484668	0.950999		NFAT5
General annotations	Transcribed	18q11.2	18_20925852_21925852	chr18	21329397	21334107	0.030181	3	0.675202	TRUE	0.00756249	2	0.206673	TRUE	0.0484668	0.771374		NFATC3
General annotations	Transcribed	18q11.2	18_20925852_21925852	chr18	21329397	21334107	0.030181	3	0.675202	TRUE	0.00678526	2	0.195392	TRUE	0.0484668	0.595205		NFATC4
General annotations	Transcribed	18q11.2	18_20925852_21925852	chr18	21425207	21434800	0.00115323	8	2.24227	TRUE	0.0034532	4	0.782313	TRUE	0.0294074	0.704454		NFIA
General annotations	Transcribed	18q11.2	18_20925852_21925852	chr18	21425207	21434800	0.00115323	8	2.24227	TRUE	0.00819218	3	0.477388	TRUE	0.0294074	0.298217		NKX2-2
General annotations	H3K4me1	18q11.2	18_20925852_21925852	chr18	21431106	21434438	0.000947869	5	0.784247	TRUE	0.0233959	2	0.28268	TRUE	0.0294074	0.596596		NKX2-2
General annotations	Intron	18q11.2	18_20925852_21925852	chr18	21427632	21437807	0.0285298	6	2.29767	TRUE	0.0281328	2	0.29661	TRUE	0.0484668	0.637677		NKX2-2
General annotations	H3K4me1	18q11.2	18_20925852_21925852	chr18	21431106	21434438	0.000947869	5	0.784247	TRUE	0.0330965	2	0.333632	TRUE	0.0294074	0.74395		NKX2-5
General annotations	Intron	18q11.2	18_20925852_21925852	chr18	21427632	21437807	0.0285298	6	2.29767	TRUE	0.0380626	2	0.344937	TRUE	0.0484668	0.74395		NKX2-5
General annotations	H3K4me1	18q11.2	18_20925852_21925852	chr18	21431106	21434438	0.000947869	5	0.784247	TRUE	0.0124443	3	0.637603	TRUE	0.0294074	0.468871		Nkx2-5(var.2)
General annotations	H3K27ac (PGC2)	18q11.2	18_20925852_21925852	chr18	21761376	21763250	0.00327432	4	0.609477	TRUE	0.0451951	2	0.413948	TRUE	0.0441438	0.658557		Nkx2-5(var.2)
General annotations	Intron	18q11.2	18_20925852_21925852	chr18	21427632	21437807	0.0285298	6	2.29767	TRUE	0.015145	3	0.634843	TRUE	0.0484668	0.468871		Nkx2-5(var.2)
General annotations	Intron	18q11.2	18_20925852_21925852	chr18	21199593	21209816	0.0347687	6	2.37684	TRUE	0.0324501	1	0.0429298	TRUE	0.0484668	1		NR1I2
General annotations	H3K27ac (PGC2)	18q11.2	18_20925852_21925852	chr18	21761376	21763250	0.0232109	3	0.587547	TRUE	0.0189607	1	0.029604	TRUE	0.0484668	1		NR1I2
General annotations	H3K27ac (Hnisz)	18q11.2	18_20925852_21925852	chr18	21189084	21216470	0.0474684	11	6.29259	TRUE	0.0368294	1	0.0458884	TRUE	0.04947	1		NR1I2
General annotations	Transcribed	18q11.2	18_20925852_21925852	chr18	21425207	21434800	0.00115323	8	2.24227	TRUE	0.0498721	4	1.55788	TRUE	0.0294074	0.646095		NR2C1
General annotations	H3K27ac (PGC2)	18q11.2	18_20925852_21925852	chr18	21761376	21763250	0.00327432	4	0.609477	TRUE	0.0469295	1	0.0618497	TRUE	0.0441438	1		NR2F1(var.2)
General annotations	Transcribed	18q11.2	18_20925852_21925852	chr18	21329397	21334107	0.030181	3	0.675202	TRUE	0.0201178	2	0.317292	TRUE	0.0484668	0.9518		OTX1
General annotations	H3K4me1	18q11.2	18_20925852_21925852	chr18	21022089	21023361	0.00485106	3	0.346632	TRUE	0.0445006	1	0.0626116	TRUE	0.0484668	1		Pou5f1::Sox2
General annotations	H3K27ac (PGC2)	18q11.2	18_20925852_21925852	chr18	21761376	21763250	0.00327432	4	0.609477	TRUE	0.0414877	1	0.05539	TRUE	0.0441438	1		PPARA::RXRA
General annotations	Transcribed	18q11.2	18_20925852_21925852	chr18	21329397	21334107	0.030181	3	0.675202	TRUE	0.0400427	1	0.056716	TRUE	0.0484668	1		PPARA::RXRA
General annotations	Promoter	18q11.2	18_20925852_21925852	chr18	21044096	21048096	0.0395211	4	1.21338	TRUE	0.0477696	1	0.0636115	TRUE	0.0484668	1		Rarg(var.2)
General annotations	Transcribed	18q11.2	18_20925852_21925852	chr18	21425207	21434800	0.00115323	8	2.24227	TRUE	0.0318859	2	0.303496	TRUE	0.0294074	1		RORB
General annotations	H3K27ac (PGC2)	18q11.2	18_20925852_21925852	chr18	21761376	21763250	0.00327432	4	0.609477	TRUE	0.0218066	1	0.0317941	TRUE	0.0441438	1		Six3
General annotations	Promoter	18q11.2	18_20925852_21925852	chr18	21044096	21048096	0.0395211	4	1.21338	TRUE	0.0349694	2	0.366631	TRUE	0.0484668	0.76209		SOX10
General annotations	H3K27ac (Hnisz)	18q11.2	18_20925852_21925852	chr18	21189084	21216470	0.0474684	11	6.29259	TRUE	0.0178048	2	0.225403	TRUE	0.04947	1		SP1
General annotations	H3K27ac (Hnisz)	18q11.2	18_20925852_21925852	chr18	21189084	21216470	0.0474684	11	6.29259	TRUE	0.0496244	1	0.060889	TRUE	0.04947	1		SP2
General annotations	H3K27ac (Hnisz)	18q11.2	18_20925852_21925852	chr18	21189084	21216470	0.0474684	11	6.29259	TRUE	0.0408357	1	0.0514235	TRUE	0.04947	1		SP4
General annotations	H3K4me1	18q11.2	18_20925852_21925852	chr18	21431106	21434438	0.000947869	5	0.784247	TRUE	0.0144923	2	0.234075	TRUE	0.0294074	0.998261		SP8
General annotations	H3K27ac (PGC2)	18q11.2	18_20925852_21925852	chr18	21432851	21433850	0.00210093	3	0.264272	TRUE	0.0134243	2	0.28215	TRUE	0.0329684	0.998261		SP8
General annotations	Intron	18q11.2	18_20925852_21925852	chr18	21427632	21437807	0.0285298	6	2.29767	TRUE	0.0277251	2	0.299899	TRUE	0.0484668	0.998261		SP8
General annotations	Promoter	18q11.2	18_20925852_21925852	chr18	21044096	21048096	0.0395211	4	1.21338	TRUE	0.032166	1	0.0444147	TRUE	0.0484668	1		SPI1
General annotations	Promoter	18q11.2	18_20925852_21925852	chr18	21044096	21048096	0.0395211	4	1.21338	TRUE	0.0397112	1	0.0534868	TRUE	0.0484668	1		SPIB
General annotations	Transcribed	18q11.2	18_20925852_21925852	chr18	21329397	21334107	0.030181	3	0.675202	TRUE	0.0374636	1	0.0536746	TRUE	0.0484668	1		SPIC
General annotations	Intron	18q11.2	18_20925852_21925852	chr18	21199593	21209816	0.0347687	6	2.37684	TRUE	0.00704495	1	0.010866	TRUE	0.0484668	1		THAP11
General annotations	H3K27ac (Hnisz)	18q11.2	18_20925852_21925852	chr18	21189084	21216470	0.0474684	11	6.29259	TRUE	0.0232681	1	0.0303637	TRUE	0.04947	1		THAP11
General annotations	H3K27ac (PGC2)	18q11.2	18_20925852_21925852	chr18	21761376	21763250	0.00327432	4	0.609477	TRUE	0.0469295	1	0.0618497	TRUE	0.0441438	1		THRB
General annotations	Promoter	18q11.2	18_20925852_21925852	chr18	21044096	21048096	0.0395211	4	1.21338	TRUE	0.0382906	1	0.0514317	TRUE	0.0484668	1		ZNF274
General annotations	Transcribed	18q11.2	18_20925852_21925852	chr18	21425207	21434800	0.00115323	8	2.24227	TRUE	0.0357015	4	1.42264	TRUE	0.0294074	0.6843		ZNF354C
General annotations	H3K4me1	18q11.2	18_20925852_21925852	chr18	21431106	21434438	0.000947869	5	0.784247	TRUE	0.00168935	4	0.835309	TRUE	0.0294074	0.344627		ZNF354C
General annotations	Intron	18q11.2	18_20925852_21925852	chr18	21427632	21437807	0.0285298	6	2.29767	TRUE	0.0058282	4	0.998901	TRUE	0.0484668	0.594476		ZNF354C
General annotations	H3K27ac (Hnisz)	18q11.2	18_20925852_21925852	chr18	21189084	21216470	0.0474684	11	6.29259	TRUE	0.040252	4	1.37282	TRUE	0.04947	0.6843		ZNF354C
Chromatin states	EEC:Weak_Promoter	1p34.3	1_37582122_38582122	chr1	37845600	37846600	0.0346804	3	0.66534	TRUE	0.0488169	1	0.0681484	TRUE	0.0490296	0.536985		RUNX2
Chromatin states	EEC:Weak_Promoter	1p34.3	1_37582122_38582122	chr1	37845600	37846600	0.0346804	3	0.66534	TRUE	0.0497742	1	0.0705918	TRUE	0.0490296	0.547516		HOXC12
Chromatin states	EEC:Weak_Promoter	1p34.3	1_37582122_38582122	chr1	37845600	37846600	0.0346804	3	0.66534	TRUE	0.0254828	1	0.0392697	TRUE	0.0490296	0.140155		HOXD9
Chromatin states	EEC:Weak_Promoter	1p34.3	1_37582122_38582122	chr1	37845600	37846600	0.0346804	3	0.66534	TRUE	0.00953188	2	0.225992	TRUE	0.0490296	0.104851		NR1I3
Chromatin states	EEC:Weak_Promoter	1p34.3	1_37582122_38582122	chr1	37845600	37846600	0.0346804	3	0.66534	TRUE	0.0170028	2	0.296441	TRUE	0.0490296	0.187031		FOXP3
Chromatin states	EEC:Weak_Promoter	1p34.3	1_37582122_38582122	chr1	37845600	37846600	0.0346804	3	0.66534	TRUE	0.0497742	1	0.0705918	TRUE	0.0490296	0.547516		HOXC11
Chromatin states	EEC:Weak_Promoter	1p34.3	1_37582122_38582122	chr1	37845600	37846600	0.0346804	3	0.66534	TRUE	0.0497742	1	0.0705918	TRUE	0.0490296	0.547516		HOXD10
Chromatin states	EEC:Weak_Promoter	1p34.3	1_37582122_38582122	chr1	37845600	37846600	0.0346804	3	0.66534	TRUE	0.0497742	1	0.0705918	TRUE	0.0490296	0.547516		HOXD12
Chromatin states	EEC:Weak_Promoter	1p34.3	1_37582122_38582122	chr1	37845600	37846600	0.0346804	3	0.66534	TRUE	0.0124227	2	0.258244	TRUE	0.0490296	0.136649		FOXL1
Chromatin states	IOSE:Active_Region	4q32.3	4_166687046_167687046	chr4	167348000	167349000	0.00296793	3	0.291556	TRUE	0.0382326	1	0.0552076	TRUE	0.0169222	0.229395		Rbpjl
Chromatin states	IOSE:Active_Region	4q32.3	4_166687046_167687046	chr4	167348000	167349000	0.00296793	3	0.291556	TRUE	0.0356487	1	0.0521489	TRUE	0.0169222	0.213892		MYOD1
Chromatin states	IOSE:Active_Region	4q32.3	4_166687046_167687046	chr4	167348000	167349000	0.00296793	3	0.291556	TRUE	0.0356487	1	0.0521489	TRUE	0.0169222	0.213892		SNAI2
Chromatin states	IOSE:Active_Region	4q32.3	4_166687046_167687046	chr4	167348000	167349000	0.00296793	3	0.291556	TRUE	0.0356487	1	0.0521489	TRUE	0.0169222	0.213892		TCF4
Chromatin states	IOSE:Active_Region	4q32.3	4_166687046_167687046	chr4	167348000	167349000	0.00296793	3	0.291556	TRUE	0.0356487	1	0.0521489	TRUE	0.0169222	0.213892		TWIST1
Chromatin states	IOSE:Active_Region	4q32.3	4_166687046_167687046	chr4	167348000	167349000	0.00296793	3	0.291556	TRUE	0.0186958	1	0.0295888	TRUE	0.0169222	0.112175		SNAI3
Chromatin states	IOSE:Active_Region	4q32.3	4_166687046_167687046	chr4	167348000	167349000	0.00296793	3	0.291556	TRUE	0.0292425	1	0.0434815	TRUE	0.0169222	0.175455		Ptf1a(var.3)
Chromatin states	IOSE:Active_Region	4q32.3	4_166687046_167687046	chr4	167348000	167349000	0.00296793	3	0.291556	TRUE	0.0427509	1	0.0607182	TRUE	0.0169222	0.164372		TBX15
Chromatin states	EEC:Active_Region	4q13.3	4_70105006_71105006	chr4	70652200	70654600	0.00564073	4	0.705155	TRUE	0.0127063	1	0.0197621	TRUE	0.0169222	0.0762375		ZBTB7A
Chromatin states	EEC:Active_Region	4q13.3	4_70105006_71105006	chr4	70652200	70654600	0.00564073	4	0.705155	TRUE	0.0371062	1	0.0505534	TRUE	0.0169222	0.111319		MAX::MYC
Chromatin states	EEC:Active_Region	4q13.3	4_70105006_71105006	chr4	70652200	70654600	0.00564073	4	0.705155	TRUE	0.0245608	2	0.310661	TRUE	0.0169222	0.147365		Hand1::Tcf3
Chromatin states	EEC:Active_Region	4q13.3	4_70105006_71105006	chr4	70652200	70654600	0.00564073	4	0.705155	TRUE	0.0317856	1	0.0445039	TRUE	0.0169222	0.190714		GABPA
Chromatin states	IOSE:Active_Enhancer	4q13.3	4_70105006_71105006	chr4	70652600	70654600	0.0237886	3	0.592983	TRUE	0.0284694	1	0.04246	TRUE	0.0326333	0.154815		Plagl1
Chromatin states	IOSE:Active_Enhancer	4q13.3	4_70105006_71105006	chr4	70652600	70654600	0.0237886	3	0.592983	TRUE	0.0309463	1	0.0452327	TRUE	0.0326333	0.111319		MAX::MYC
Chromatin states	IOSE:Active_Enhancer	4q13.3	4_70105006_71105006	chr4	70652600	70654600	0.0237886	3	0.592983	TRUE	0.0464301	1	0.0649629	TRUE	0.0326333	0.169714		Dmbx1
Chromatin states	IOSE:Active_Enhancer	4q13.3	4_70105006_71105006	chr4	70652600	70654600	0.0237886	3	0.592983	TRUE	0.021678	2	0.337532	TRUE	0.0326333	0.130068		Arid3b

## Sheet: SD9_ActiveDriverWGS_PCAWG
Supplementary Data 9: Enrichment analyses of significantly mutated regulatory elements in functional annotations overlapping with PCAWG consortium-identified frequently mutated coding and non-coding regions
Region_Category	ID*	target*	tissue*	gene*	chr	pos1	pos2	chromatin_state	p_value	element_muts_obs	element_muts_exp	element_enriched
Coding	gc19_pc.cds::gencode::CDK12::ENSG00000167258.9	CDS	Ovary-AdenoCa	CDK12	chr17	37617738	37619370	Coding:UCSC	0.015795	3	0.533314	TRUE
Coding	gc19_pc.cds::gencode::CDK12::ENSG00000167258.9	CDS	Ovary-AdenoCa	CDK12	chr17	37676208	37676340	Coding:UCSC	0.0237179	1	0.0302654	TRUE
Coding	gc19_pc.cds::gencode::CDK12::ENSG00000167258.9	CDS	Ovary-AdenoCa	CDK12	chr17	37680926	37681138	Coding:UCSC	0.0366318	1	0.0446015	TRUE
Coding	gc19_pc.cds::gencode::CDK12::ENSG00000167258.9	CDS	Ovary-AdenoCa	CDK12	chr17	37617737	37617801	Conserved:LindbladToh	0.0113716	1	0.0156384	TRUE
Coding	gc19_pc.cds::gencode::CDK12::ENSG00000167258.9	CDS	Ovary-AdenoCa	CDK12	chr17	37676196	37676355	Conserved:LindbladToh	0.028097	1	0.0351967	TRUE
Coding	gc19_pc.cds::gencode::CDK12::ENSG00000167258.9	CDS	Ovary-AdenoCa	CDK12	chr17	37618601	37618691	Conserved:LindbladToh	0.0306845	1	0.0397311	TRUE
Coding	gc19_pc.cds::gencode::CDK12::ENSG00000167258.9	CDS	Ovary-AdenoCa	CDK12	chr17	37618895	37619076	Conserved:LindbladToh	0.0380922	1	0.0460589	TRUE
Coding	gc19_pc.cds::gencode::CDK12::ENSG00000167258.9	CDS	Ovary-AdenoCa	CDK12	chr17	37680904	37681153	Conserved:LindbladToh	0.0420963	1	0.0504431	TRUE
Coding	gc19_pc.cds::gencode::CDK12::ENSG00000167258.9	CDS	Ovary-AdenoCa	CDK12	chr17	37703400	37704800	CTCF:Hoffman	0.0457918	2	0.330428	TRUE
Coding	gc19_pc.cds::gencode::CDK12::ENSG00000167258.9	CDS	Ovary-AdenoCa	CDK12	chr17	37676220	37676370	DGF:ENCODE	0.0250683	1	0.031778	TRUE
Coding	gc19_pc.cds::gencode::CDK12::ENSG00000167258.9	CDS	Ovary-AdenoCa	CDK12	chr17	37636040	37636210	DGF:ENCODE	0.0310873	1	0.0383161	TRUE
Coding	gc19_pc.cds::gencode::CDK12::ENSG00000167258.9	CDS	Ovary-AdenoCa	CDK12	chr17	37704601	37704701	DHS:peaks_Trynka	0.0188414	1	0.0246635	TRUE
Coding	gc19_pc.cds::gencode::CDK12::ENSG00000167258.9	CDS	Ovary-AdenoCa	CDK12	chr17	37657847	37657947	DHS:peaks_Trynka	0.018936	1	0.0246352	TRUE
Coding	gc19_pc.cds::gencode::CDK12::ENSG00000167258.9	CDS	Ovary-AdenoCa	CDK12	chr17	37657851	37657965	DHS:Trynka	0.0235856	1	0.0298926	TRUE
Coding	gc19_pc.cds::gencode::CDK12::ENSG00000167258.9	CDS	Ovary-AdenoCa	CDK12	chr17	37618847	37619070	DHS:Trynka	0.0472826	1	0.0557041	TRUE
Coding	gc19_pc.cds::gencode::CDK12::ENSG00000167258.9	CDS	Ovary-AdenoCa	CDK12	chr17	37618847	37619052	FetalDHS:Trynka	0.0440524	1	0.0523891	TRUE
Coding	gc19_pc.cds::gencode::CDK12::ENSG00000167258.9	CDS	Ovary-AdenoCa	CDK12	chr17	37616534	37627907	H3K27ac:Hnisz	0.0348723	6	2.40675	TRUE
Coding	gc19_pc.cds::gencode::CDK12::ENSG00000167258.9	CDS	Ovary-AdenoCa	CDK12	chr17	37676193	37676293	H3K4me1:peaks_Trynka	0.0174815	1	0.0230788	TRUE
Coding	gc19_pc.cds::gencode::CDK12::ENSG00000167258.9	CDS	Ovary-AdenoCa	CDK12	chr17	37657819	37657919	H3K4me1:peaks_Trynka	0.0193823	1	0.0251849	TRUE
Coding	gc19_pc.cds::gencode::CDK12::ENSG00000167258.9	CDS	Ovary-AdenoCa	CDK12	chr17	37638510	37638610	H3K4me1:peaks_Trynka	0.022934	1	0.0292881	TRUE
Coding	gc19_pc.cds::gencode::CDK12::ENSG00000167258.9	CDS	Ovary-AdenoCa	CDK12	chr17	37692352	37692574	H3K4me1:peaks_Trynka	0.0341317	1	0.0418025	TRUE
Coding	gc19_pc.cds::gencode::CDK12::ENSG00000167258.9	CDS	Ovary-AdenoCa	CDK12	chr17	37618514	37618680	H3K4me1:peaks_Trynka	0.0473601	1	0.0571842	TRUE
Coding	gc19_pc.cds::gencode::CDK12::ENSG00000167258.9	CDS	Ovary-AdenoCa	CDK12	chr17	37704597	37704697	H3K4me3:peaks_Trynka	0.0181917	1	0.0239212	TRUE
Coding	gc19_pc.cds::gencode::CDK12::ENSG00000167258.9	CDS	Ovary-AdenoCa	CDK12	chr17	37701357	37701593	H3K4me3:Trynka	0.0456009	1	0.0539653	TRUE
Coding	gc19_pc.cds::gencode::CDK12::ENSG00000167258.9	CDS	Ovary-AdenoCa	CDK12	chr17	37704556	37704685	H3K9ac:peaks_Trynka	0.0236985	1	0.0302123	TRUE
Coding	gc19_pc.cds::gencode::CDK12::ENSG00000167258.9	CDS	Ovary-AdenoCa	CDK12	chr17	37617154	37619808	TFBS:ENCODE	0.0482901	3	0.787212	TRUE
Coding	gc19_pc.cds::gencode::CDK12::ENSG00000167258.9	CDS	Ovary-AdenoCa	CDK12	chr17	37698970	37703800	Transcr:Hoffman	0.039576	4	1.22705	TRUE
Coding	gc19_pc.cds::gencode::LATS1::ENSG00000131023.8	CDS	Ovary-AdenoCa	LATS1	chr6	150001010	150001593	Coding:UCSC	0.000180356	3	0.12157	TRUE
Coding	gc19_pc.cds::gencode::LATS1::ENSG00000131023.8	CDS	Ovary-AdenoCa	LATS1	chr6	149997690	149997873	Coding:UCSC	0.0463685	1	0.0548623	TRUE
Coding	gc19_pc.cds::gencode::LATS1::ENSG00000131023.8	CDS	Ovary-AdenoCa	LATS1	chr6	149982860	149983383	Conserved:LindbladToh	0.00364433	2	0.0985958	TRUE
Coding	gc19_pc.cds::gencode::LATS1::ENSG00000131023.8	CDS	Ovary-AdenoCa	LATS1	chr6	149997683	149997878	Conserved:LindbladToh	0.0491764	1	0.0578119	TRUE
Coding	gc19_pc.cds::gencode::LATS1::ENSG00000131023.8	CDS	Ovary-AdenoCa	LATS1	chr6	150000998	150001627	Conserved:LindbladToh	5.17591e-06	4	0.1283	TRUE
Coding	gc19_pc.cds::gencode::LATS1::ENSG00000131023.8	CDS	Ovary-AdenoCa	LATS1	chr6	150001276	150002275	H3K27ac:PGC2	0.000770463	3	0.194539	TRUE
Coding	gc19_pc.cds::gencode::LATS1::ENSG00000131023.8	CDS	Ovary-AdenoCa	LATS1	chr6	150001247	150001347	H3K4me1:peaks_Trynka	0.0131228	1	0.0180031	TRUE
Coding	gc19_pc.cds::gencode::LATS1::ENSG00000131023.8	CDS	Ovary-AdenoCa	LATS1	chr6	150001078	150001935	H3K4me1:Trynka	0.000460673	3	0.164792	TRUE
Coding	gc19_pc.cds::gencode::LATS1::ENSG00000131023.8	CDS	Ovary-AdenoCa	LATS1	chr6	149982734	149983355	H3K4me1:Trynka	0.00516762	2	0.116248	TRUE
Coding	gc19_pc.cds::gencode::LATS1::ENSG00000131023.8	CDS	Ovary-AdenoCa	LATS1	chr6	150013544	150013644	H3K9ac:peaks_Trynka	0.0123894	1	0.0170291	TRUE
Coding	gc19_pc.cds::gencode::RB1::ENSG00000139687.9	CDS	Ovary-AdenoCa	RB1	chr13	48947540	48947628	Coding:UCSC	0.0123574	1	0.0170405	TRUE
Coding	gc19_pc.cds::gencode::RB1::ENSG00000139687.9	CDS	Ovary-AdenoCa	RB1	chr13	48942662	48942740	Coding:UCSC	0.0141986	1	0.0192514	TRUE
Coding	gc19_pc.cds::gencode::RB1::ENSG00000139687.9	CDS	Ovary-AdenoCa	RB1	chr13	49047465	49047541	Conserved:LindbladToh	0.00750234	1	0.0109639	TRUE
Coding	gc19_pc.cds::gencode::RB1::ENSG00000139687.9	CDS	Ovary-AdenoCa	RB1	chr13	48947532	48947638	Conserved:LindbladToh	0.0141813	1	0.0192366	TRUE
Coding	gc19_pc.cds::gencode::RB1::ENSG00000139687.9	CDS	Ovary-AdenoCa	RB1	chr13	48942655	48942750	Conserved:LindbladToh	0.0157522	1	0.0210846	TRUE
Coding	gc19_pc.cds::gencode::RB1::ENSG00000139687.9	CDS	Ovary-AdenoCa	RB1	chr13	48934139	48934275	Conserved:LindbladToh	0.0167057	1	0.0221877	TRUE
Coding	gc19_pc.cds::gencode::RB1::ENSG00000139687.9	CDS	Ovary-AdenoCa	RB1	chr13	48989120	48989330	DGF:ENCODE	0.0278718	1	0.0351202	TRUE
Coding	gc19_pc.cds::gencode::RB1::ENSG00000139687.9	CDS	Ovary-AdenoCa	RB1	chr13	48930874	48930974	DHS:peaks_Trynka	0.0108173	1	0.0151099	TRUE
Coding	gc19_pc.cds::gencode::RB1::ENSG00000139687.9	CDS	Ovary-AdenoCa	RB1	chr13	48930895	48930994	FetalDHS:Trynka	0.00983899	1	0.0138222	TRUE
Coding	gc19_pc.cds::gencode::RB1::ENSG00000139687.9	CDS	Ovary-AdenoCa	RB1	chr13	49018365	49018465	H3K4me1:peaks_Trynka	0.0151436	1	0.0212096	TRUE
Coding	gc19_pc.cds::gencode::RB1::ENSG00000139687.9	CDS	Ovary-AdenoCa	RB1	chr13	48988246	48988396	H3K4me1:peaks_Trynka	0.0259055	1	0.0332664	TRUE
Coding	gc19_pc.cds::gencode::RB1::ENSG00000139687.9	CDS	Ovary-AdenoCa	RB1	chr13	48941739	48942662	Intron:UCSC	0.00626264	2	0.129665	TRUE
Coding	gc19_pc.cds::gencode::RB1::ENSG00000139687.9	CDS	Ovary-AdenoCa	RB1	chr13	48934139	48934188	Repressed:Hoffman	0.00553154	1	0.00823745	TRUE
Coding	gc19_pc.cds::gencode::RB1::ENSG00000139687.9	CDS	Ovary-AdenoCa	RB1	chr13	48930931	48931086	Repressed:Hoffman	0.0211449	1	0.0274236	TRUE
Coding	gc19_pc.cds::gencode::RB1::ENSG00000139687.9	CDS	Ovary-AdenoCa	RB1	chr13	49015702	49015966	Repressed:Hoffman	0.0253075	1	0.0325256	TRUE
Coding	gc19_pc.cds::gencode::RB1::ENSG00000139687.9	CDS	Ovary-AdenoCa	RB1	chr13	49023009	49023409	TFBS:ENCODE	0.0408346	1	0.0496425	TRUE
Coding	gc19_pc.cds::gencode::RB1::ENSG00000139687.9	CDS	Ovary-AdenoCa	RB1	chr13	48930921	48931238	TFBS:ENCODE	0.0472181	1	0.0559126	TRUE
Coding	gc19_pc.cds::gencode::RB1::ENSG00000139687.9	CDS	Ovary-AdenoCa	RB1	chr13	49006846	49006938	Transcr:Hoffman	0.00796902	1	0.0118558	TRUE
Coding	gc19_pc.cds::gencode::RB1::ENSG00000139687.9	CDS	Ovary-AdenoCa	RB1	chr13	48988926	48989238	Transcr:Hoffman	0.0433857	1	0.0519477	TRUE
Coding	gc19_pc.cds::gencode::TP53::ENSG00000141510.11	CDS	Ovary-AdenoCa	TP53	chr17	7579311	7579590	Coding:UCSC	0.0107098	3	0.435944	TRUE
Coding	gc19_pc.cds::gencode::TP53::ENSG00000141510.11	CDS	Ovary-AdenoCa	TP53	chr17	7573926	7574033	Coding:UCSC	0.0113313	2	0.161953	TRUE
Coding	gc19_pc.cds::gencode::TP53::ENSG00000141510.11	CDS	Ovary-AdenoCa	TP53	chr17	7578176	7578289	Coding:UCSC	2.168e-19	12	0.160624	TRUE
Coding	gc19_pc.cds::gencode::TP53::ENSG00000141510.11	CDS	Ovary-AdenoCa	TP53	chr17	7578370	7578811	Coding:UCSC	2.24101e-43	31	0.619278	TRUE
Coding	gc19_pc.cds::gencode::TP53::ENSG00000141510.11	CDS	Ovary-AdenoCa	TP53	chr17	7577498	7577608	Coding:UCSC	4.71595e-29	17	0.175752	TRUE
Coding	gc19_pc.cds::gencode::TP53::ENSG00000141510.11	CDS	Ovary-AdenoCa	TP53	chr17	7577018	7577155	Coding:UCSC	5.64879e-38	22	0.212803	TRUE
Coding	gc19_pc.cds::gencode::TP53::ENSG00000141510.11	CDS	Ovary-AdenoCa	TP53	chr17	7578430	7578454	Conserved:LindbladToh	0.000391225	2	0.0329001	TRUE
Coding	gc19_pc.cds::gencode::TP53::ENSG00000141510.11	CDS	Ovary-AdenoCa	TP53	chr17	7579299	7579355	Conserved:LindbladToh	0.00269812	2	0.0816241	TRUE
Coding	gc19_pc.cds::gencode::TP53::ENSG00000141510.11	CDS	Ovary-AdenoCa	TP53	chr17	7578490	7578502	Conserved:LindbladToh	0.0121868	1	0.016364	TRUE
Coding	gc19_pc.cds::gencode::TP53::ENSG00000141510.11	CDS	Ovary-AdenoCa	TP53	chr17	7574001	7574011	Conserved:LindbladToh	0.0134495	1	0.0178781	TRUE
Coding	gc19_pc.cds::gencode::TP53::ENSG00000141510.11	CDS	Ovary-AdenoCa	TP53	chr17	7578167	7578181	Conserved:LindbladToh	0.0141408	1	0.0186769	TRUE
Coding	gc19_pc.cds::gencode::TP53::ENSG00000141510.11	CDS	Ovary-AdenoCa	TP53	chr17	7579385	7579420	Conserved:LindbladToh	0.0306827	1	0.0372469	TRUE
Coding	gc19_pc.cds::gencode::TP53::ENSG00000141510.11	CDS	Ovary-AdenoCa	TP53	chr17	7574022	7574039	Conserved:LindbladToh	0.0478298	1	0.0555319	TRUE
Coding	gc19_pc.cds::gencode::TP53::ENSG00000141510.11	CDS	Ovary-AdenoCa	TP53	chr17	7576842	7576895	Conserved:LindbladToh	0.0482508	1	0.0556698	TRUE
Coding	gc19_pc.cds::gencode::TP53::ENSG00000141510.11	CDS	Ovary-AdenoCa	TP53	chr17	7578248	7578299	Conserved:LindbladToh	1.80845e-11	6	0.0534723	TRUE
Coding	gc19_pc.cds::gencode::TP53::ENSG00000141510.11	CDS	Ovary-AdenoCa	TP53	chr17	7578546	7578560	Conserved:LindbladToh	1.88657e-12	5	0.0142997	TRUE
Coding	gc19_pc.cds::gencode::TP53::ENSG00000141510.11	CDS	Ovary-AdenoCa	TP53	chr17	7578505	7578542	Conserved:LindbladToh	2.48559e-14	7	0.0433026	TRUE
Coding	gc19_pc.cds::gencode::TP53::ENSG00000141510.11	CDS	Ovary-AdenoCa	TP53	chr17	7578185	7578210	Conserved:LindbladToh	2.67778e-10	5	0.035951	TRUE
Coding	gc19_pc.cds::gencode::TP53::ENSG00000141510.11	CDS	Ovary-AdenoCa	TP53	chr17	7577090	7577148	Conserved:LindbladToh	3.0154e-32	17	0.115757	TRUE
Coding	gc19_pc.cds::gencode::TP53::ENSG00000141510.11	CDS	Ovary-AdenoCa	TP53	chr17	7577494	7577600	Conserved:LindbladToh	3.08423e-29	17	0.171659	TRUE
Coding	gc19_pc.cds::gencode::TP53::ENSG00000141510.11	CDS	Ovary-AdenoCa	TP53	chr17	7577057	7577084	Conserved:LindbladToh	3.48955e-06	3	0.0318672	TRUE
Coding	gc19_pc.cds::gencode::TP53::ENSG00000141510.11	CDS	Ovary-AdenoCa	TP53	chr17	7578379	7578412	Conserved:LindbladToh	5.3354e-16	8	0.054149	TRUE
Coding	gc19_pc.cds::gencode::TP53::ENSG00000141510.11	CDS	Ovary-AdenoCa	TP53	chr17	7577013	7577030	Conserved:LindbladToh	9.14801e-05	2	0.0166872	TRUE
Coding	gc19_pc.cds::gencode::TP53::ENSG00000141510.11	CDS	Ovary-AdenoCa	TP53	chr17	7578345	7578445	DHS:peaks_Trynka	1.98407e-21	13	0.161309	TRUE
Coding	gc19_pc.cds::gencode::TP53::ENSG00000141510.11	CDS	Ovary-AdenoCa	TP53	chr17	7578555	7578655	DHS:peaks_Trynka	2.92417e-07	5	0.139961	TRUE
Coding	gc19_pc.cds::gencode::TP53::ENSG00000141510.11	CDS	Ovary-AdenoCa	TP53	chr17	7578368	7578480	DHS:Trynka	2.643e-29	18	0.228253	TRUE
Coding	gc19_pc.cds::gencode::TP53::ENSG00000141510.11	CDS	Ovary-AdenoCa	TP53	chr17	7578701	7579700	H3K27ac:PGC2	0.0103501	5	1.23561	TRUE
Coding	gc19_pc.cds::gencode::TP53::ENSG00000141510.11	CDS	Ovary-AdenoCa	TP53	chr17	7576701	7577700	H3K27ac:PGC2	1.18797e-50	41	1.21368	TRUE
Coding	gc19_pc.cds::gencode::TP53::ENSG00000141510.11	CDS	Ovary-AdenoCa	TP53	chr17	7579236	7579605	H3K4me1:peaks_Trynka	0.00262646	4	0.553107	TRUE
Coding	gc19_pc.cds::gencode::TP53::ENSG00000141510.11	CDS	Ovary-AdenoCa	TP53	chr17	7576942	7577042	H3K4me1:peaks_Trynka	0.00594311	2	0.118865	TRUE
Coding	gc19_pc.cds::gencode::TP53::ENSG00000141510.11	CDS	Ovary-AdenoCa	TP53	chr17	7578388	7578488	H3K4me1:peaks_Trynka	6.8702e-30	18	0.212205	TRUE
Coding	gc19_pc.cds::gencode::TP53::ENSG00000141510.11	CDS	Ovary-AdenoCa	TP53	chr17	7573727	7574089	H3K4me1:Trynka	0.00136576	4	0.464987	TRUE
Coding	gc19_pc.cds::gencode::TP53::ENSG00000141510.11	CDS	Ovary-AdenoCa	TP53	chr17	7576784	7577562	H3K4me1:Trynka	3.04657e-49	38	0.970792	TRUE
Coding	gc19_pc.cds::gencode::TP53::ENSG00000141510.11	CDS	Ovary-AdenoCa	TP53	chr17	7577986	7581941	H3K4me1:Trynka	9.27991e-35	47	4.59436	TRUE
Coding	gc19_pc.cds::gencode::TP53::ENSG00000141510.11	CDS	Ovary-AdenoCa	TP53	chr17	7576859	7577078	H3K4me3:peaks_Trynka	0.000134404	4	0.257845	TRUE
[truncated: 107 more rows]

## Sheet: SD10_Risk_Loci
Supplementary Data 10: Ovarian cancer germline risk loci
Chromosome	Start	End	Histotype	Cytoband
[truncated: 33 more rows]

[truncated: 1 more sheets: SD11_EOC_Cell_Lines]
